# Supplementary material for: Overdominant expression of related genes of ion homeostasis improves K+ content advantage in hybrid tobacco leaves
Source: BMC Plant Biol. 2022 Jul 12;22:335. doi: 10.1186/s12870-022-03719-1 (PMC9277951; doi:10.1186/s12870-022-03719-1)
Supplement: Supplementary file 1 — Additional file 1. Potassium content of all test materials. [file 12870_2022_3719_MOESM1_ESM.xlsx]

## Sheet: Table S1
K+ content and Heterosis of all hybrids and their parents
50 days after transplanting K+ content (%)						60 days after transplanting K+ content (%)						70 days after transplanting K+ content (%)						80 days after transplanting K+ content (%)						90 days after transplanting K+ content (%)
Genotypes	Bioreplicate1	Bioreplicate2	Bioreplicate3	Mid- parent heterosis		Genotypes	Bioreplicate1	Bioreplicate2	Bioreplicate3	Mid- parent heterosis		Genotypes	Bioreplicate1	Bioreplicate2	Bioreplicate3	Mid- parent heterosis		Genotypes	Bioreplicate1	Bioreplicate2	Bioreplicate3	Mid- parent heterosis		Genotypes	Bioreplicate1	Bioreplicate2	Bioreplicate3	Mid- parent heterosis
G70×GHD11	6.04718	5.45754	6.48866	-0.0613266		G70×GHD11	3.8961	4.0395	5.56541	0.103		G70×GHD11	4.50739	4.99407	4.48197	0.0993		G70×GHD11	4.85918	4.88301	4.87973	0.4032		G70×GHD11	2.4038	2.86223	2.54558	0.4646
G70	6.26998	6.44742	6.51016			G70	4.11512	4.33168	4.33668			G70	4.32	4.63511	3.6509			G70	3.9984	4.08063	2.92266			G70	2.41047	2.81343	2.82613
GHD11	5.70314	6.67634	6.81098			GHD11	3.63008	3.79314	4.16915			GHD11	3.97	4.49605	4.37763			GHD11	3.36775	3.23899	3.34954			GHD11	2.39712	2.91103	2.26503
K326×GHD11	6.71828	6.15408	6.24251	-0.0161828		K326×GHD11	4.37186	3.75323	5.12579	-0.0449		K326×GHD11	5.34786	5.22165	5.09545	0.0398		K326×GHD11	4.28048	4.28048	3.63256	0.0375		K326×GHD11	4.40681	3.30517	2.9447	0.0905
K326	6.89878	6.04401	7.78316			K326	3.97377	4.72784	4.91364			K326	5.1291	5.00099	4.81147			K326	3.60481	4.35789	3.60288			K326	3.31241	4.25204	3.02717
GHD11	6.49802	5.85509	5.875			GHD11	4.67687	4.52556	4.91256			GHD11	5.1096	5.06274	5.01589			GHD11	4.61209	3.63329	3.66766			GHD11	3.84196	2.70379	2.38024
VA116×qinggeng	5.94643	3.97262	5.5959	-0.0523882		VA116×qinggeng	4.17744	2.89248	2.88442	-0.0619		VA116×qinggeng	4.75952	3.2921	3.69531	0.0933		VA116×qinggeng	3.3057	3.72426	3.94789	0.068		VA116×qinggeng	2.61402	1.90142	2.05608	-0.1507
VA116	5.97015	6.34834	6.83208			VA116	5.23187	3.35287	4.62778			VA116	4.69962	3.78263	4.44378			VA116	4.02424	3.69557	4.17584			VA116	2.66275	2.77833	3.1975
qinggeng	5.13225	4.18897	4.16584			qinggeng	2.75516	2.4267	2.89146			qinggeng	3.2503	2.48213	2.72173			qinggeng	3.20703	2.91	2.61909			qinggeng	2.44316	2.28	2.12713
G70×qinggeng	6.0238	4.33008	4.80959	-0.0836474		G70×qinggeng	3.68958	3.82172	3.17056	0.0182		G70×qinggeng	3.60529	3.19497	3.11627	-0.1326		G70×qinggeng	4.00976	4.55396	4.28186	0.189		G70×qinggeng	2.92851	3.30648	2.23653	0.0187
G70	6.7554	6.53465	6.19937			G70	4.51417	4.2636	4.17731			G70	5.25459	4.31633	4.93062			G70	4.60016	3.83132	4.21574			G70	2.83419	3.95995	3.39
qinggeng	5.13225	4.18897	4.16584			qinggeng	2.75516	2.4267	2.89146			qinggeng	3.2503	2.48213	2.72173			qinggeng	2.91964	3.06	3.20134			qinggeng	2.31345	2.27182	1.82951
G70×GDH88	5.833	5.65014	6.20267	-0.075739		G70×GDH88	4.21099	3.64053	4.18077	-0.1369		G70×GDH88	3.51376	3.98465	3.62936	-0.2253		G70×GDH88	4.29163	4.12	3.88	-0.0586		G70×GDH88	3.04148	3.35821	3.07662	-0.0741
G70	6.7554	6.53465	6.19937			G70	4.51417	4.2636	4.17731			G70	5.25459	4.31633	4.93062			G70	4.60016	3.83132	4.21574			G70	2.83419	3.95995	3.61172
GDH88	6.00938	6.74595	6.10781			GDH88	5.10715	5.22284	4.65793			GDH88	4.75059	5.08475	4.44919			GDH88	4.51778	3.75494	4.13636			GDH88	3.67868	2.89248	3.51386
VA116×GDH88	6.44635	5.05051	4.86981	-0.128486		VA116×GDH88	3.74532	3.02241	3.64728	-0.1711		VA116×GDH88	3.77517	3.21407	3.44332	-0.2162		VA116×GDH88	4.27372	3.92465	3.30701	-0.1095		VA116×GDH88	2.30838	2.59585	3.38105	-0.1069
VA116	6.24628	6.02798	6.13161			VA116	3.84806	4.23898	3.9327			VA116	4.01388	3.58995	4.53509			VA116	4.41644	4.75503	3.45			VA116	2.8873	2.81621	2.85175
GDH88	7.06652	6.23386	5.71243			GDH88	4.844	4.15595	4.12748			GDH88	5.62275	4.13924	4.82005			GDH88	4.96327	4.63887	3.70296			GDH88	4.00259	3.22805	3.02621
K326×qinggeng	4.57409	4.93028	3.45496	-0.16331		K326×qinggeng	2.89203	3.16774	2.5809	-0.1903		K326×qinggeng	3.08826	3.28882	3.11379	-0.1242		K326×qinggeng	4.22717	3.84348	3.84501	0.0737		K326×qinggeng	2.89826	2.24059	3.214	-0.0692
K326	6.94444	7.02891	6.2998			K326	4.96327	4.26841	4.53007			K326	4.8928	4.65254	4.40594			K326	4.88924	4.35789	4.30091			K326	3.3458	4.25204	3.68746
qinggeng	4.21741	3.44449	2.92585			qinggeng	3.16081	2.07791	2.64947			qinggeng	2.68579	3.27446	1.93108			qinggeng	3.20703	2.85501	2.61909			qinggeng	2.44316	2.28514	2.12713
K326×GDH88	5.71992	5.27922	6.33514	-0.108297		K326×GDH88	3.94054	4.38206	4.42522	-0.071		K326×GDH88	3.61416	4.03065	3.76071	-0.2478		K326×GDH88	4.37685	3.95	3.54311	-0.0435		K326×GDH88	2.65265	2.30061	3.003	-0.19
K326	6.94444	7.02891	6.2998			K326	4.96327	4.26841	4.53007			K326	5.1291	5.00099	4.81147			K326	3.60481	4.36	3.60288			K326	3.31241	3.22887	3.02717
GDH88	5.75773	6.26486	6.62579			GDH88	4.38113	4.07174	5.38301			GDH88	4.87305	5.098	5.41319			GDH88	4.96327	4.63887	3.70296			GDH88	4.00259	3.22805	3.02621
VA116×GHD11	6.69377	5.161	6.26866	-0.0643098		VA116×GHD11	3.87905	3.77209	4.64876	0.0066		VA116×GHD11	4.54905	4.52107	4.4982	0.034		VA116×GHD11	4.45008	3.96786	4.25	0.0715		VA116×GHD11	3.32185	3.77368	3.75771	0.2167
VA116	6.13038	6.824	6.94855			VA116	4.10611	4.06443	4.62778			VA116	4.00817	4.60682	4.33583			VA116	4.02424	3.69557	4.17584			VA116	2.66275	2.77833	3.1975
GHD11	5.70314	6.67634	6.81098			GHD11	3.63008	3.79314	4.16915			GHD11	4.44555	4.49605	4.37763			GHD11	4.42082	3.53938	3.81584			GHD11	3.81999	2.70016	2.82694
