# Supplementary material for: Overdominant expression of related genes of ion homeostasis improves K+ content advantage in hybrid tobacco leaves
Source: BMC Plant Biol. 2022 Jul 12;22:335. doi: 10.1186/s12870-022-03719-1 (PMC9277951; doi:10.1186/s12870-022-03719-1)
Supplement: Supplementary file 2 — Additional file 2. Overview of RNA sequencing data of all 18 transcriptomes. [file 12870_2022_3719_MOESM2_ESM.xlsx]

## Sheet: Table S2
	Overview of RNA sequencing data of all 18 transcriptomes
	Sample	Total reads	Total mapped	Multiple mapped	Uniquely mapped
	B2_3	90038852	86169018(95.7%)	8295183(9.21%)	77873835(86.49%)
	B2_2	82620736	79168805(95.82%)	6842208(8.28%)	72326597(87.54%)
	B2_1	74033572	70945786(95.83%)	6195397(8.37%)	64750389(87.46%)
	B3_3	74555956	70829154(95.0%)	6143116(8.24%)	64686038(86.76%)
	B3_2	91988384	88019664(95.69%)	8610091(9.36%)	79409573(86.33%)
	B3_1	95551060	91575831(95.84%)	8237437(8.62%)	83338394(87.22%)
	B1_3	93595804	89787156(95.93%)	8937019(9.55%)	80850137(86.38%)
	B1_2	88790214	85140037(95.89%)	8102847(9.13%)	77037190(86.76%)
	B1_1	83075818	79865754(96.14%)	7467147(8.99%)	72398607(87.15%)
	A2_3	78786870	75561403(95.91%)	6375066(8.09%)	69186337(87.81%)
	A2_2	67243524	65242556(97.02%)	6303604(9.37%)	58938952(87.65%)
	A2_1	80545396	77022896(95.63%)	6783309(8.42%)	70239587(87.2%)
	A3_3	82980262	79610102(95.94%)	7056977(8.5%)	72553125(87.43%)
	A3_2	87353372	83825508(95.96%)	7365714(8.43%)	76459794(87.53%)
	A3_1	83813302	80123067(95.6%)	7037928(8.4%)	73085139(87.2%)
	A1_3	91089248	87409019(95.96%)	7702807(8.46%)	79706212(87.5%)
	A1_2	92896972	89529294(96.37%)	8457222(9.1%)	81072072(87.27%)
	A1_1	83922130	80571655(96.01%)	7586176(9.04%)	72985479(86.97%)
