# Supplementary material for: Overdominant expression of related genes of ion homeostasis improves K+ content advantage in hybrid tobacco leaves
Source: BMC Plant Biol. 2022 Jul 12;22:335. doi: 10.1186/s12870-022-03719-1 (PMC9277951; doi:10.1186/s12870-022-03719-1)
Supplement: Supplementary file 3 — Additional file 3. Transcriptome quality control data. [file 12870_2022_3719_MOESM3_ESM.xlsx]

## Sheet: Table S3
	Transcriptome quality control data
	Sample	Raw reads	Raw bases	Clean reads	Clean bases	Error rate(%)	Q20(%)	Q30(%)	GC content(%)
	B2_3	90796556	13710279956	90038852	13299062270	0.0243	98.31	94.81	43.16
	B2_2	83101872	12548382672	82620736	12250716518	0.0243	98.33	94.78	42.9
	B2_1	74585534	11262415634	74033572	10963664867	0.0246	98.21	94.5	43.27
	B3_3	75007222	11326090522	74555956	11064020575	0.0245	98.26	94.57	42.6
	B3_2	92506634	13968501734	91988384	13556441950	0.0243	98.34	94.86	43.57
	B3_1	96273928	14537363128	95551060	14099671149	0.0243	98.31	94.77	43.15
	B1_3	94593544	14283625144	93595804	13764269216	0.0242	98.35	94.94	43.08
	B1_2	89563688	13524116888	88790214	13068587523	0.0241	98.4	95.03	43.09
	B1_1	83981574	12681217674	83075818	12324430722	0.0244	98.29	94.76	43.47
	A2_3	79356062	11982765362	78786870	11685396380	0.0244	98.3	94.75	43.21
	A2_2	68571378	10354278078	67243524	9899741671	0.0242	98.35	94.93	42.77
	A2_1	81158438	12254924138	80545396	11921765411	0.0244	98.29	94.72	43.03
	A3_3	83535520	12613863520	82980262	12287251077	0.0242	98.37	94.93	43.33
	A3_2	88005538	13288836238	87353372	12964641447	0.0242	98.37	94.89	43.25
	A3_1	84433238	12749418938	83813302	12418582710	0.0244	98.29	94.69	43.03
	A1_3	91710946	13848352846	91089248	13496560308	0.0243	98.32	94.8	43.27
	A1_2	93890360	14177444360	92896972	13781632530	0.0243	98.33	94.83	42.27
	A1_1	84551034	12767206134	83922130	12388961010	0.0243	98.31	94.78	43.21
