# Supplementary material for: Overdominant expression of related genes of ion homeostasis improves K+ content advantage in hybrid tobacco leaves
Source: BMC Plant Biol. 2022 Jul 12;22:335. doi: 10.1186/s12870-022-03719-1 (PMC9277951; doi:10.1186/s12870-022-03719-1)
Supplement: Supplementary file 4 — Additional file 4. Gene differential expression analysis. [file 12870_2022_3719_MOESM4_ESM.xlsx]

## Sheet: Table S4
Gene differential expression analysis
Gene_id	HP1_vs_HP	HP2_vs_HP	LP1_vs_LP	LP2_vs_LP
7420	4663	4048	2529	377
Nitab4.5_0003548g0050	yes|down	yes|down	no|up	no|up
Nitab4.5_0022627g0010	yes|up	no|down	no|down	no|down
Nitab4.5_0009567g0010	yes|down	yes|down	no|down	no|down
Nitab4.5_0005939g0020	yes|up	yes|up	no|up	no|up
Nitab4.5_0000138g0010	yes|up	no|down	no|up	no|up
Nitab4.5_0000396g0010	yes|up	no|up	no|down	no|down
Nitab4.5_0008783g0010	yes|up	yes|up	no|up	no|down
Nitab4.5_0000679g0150	no|up	no|up	yes|down	no|down
Nitab4.5_0000105g0290	yes|down	yes|down	no|down	no|up
Nitab4.5_0003376g0050	yes|up	no|up	no|down	no|down
Nitab4.5_0001665g0030	yes|down	yes|down	yes|down	no|down
Nitab4.5_0000925g0010	yes|up	no|up	no|down	no|down
Nitab4.5_0002920g0050	no|down	yes|down	no|down	no|down
Nitab4.5_0004721g0030	no|down	yes|down	no|up	no|up
Nitab4.5_0009600g0010	yes|up	yes|up	no|up	no|up
Nitab4.5_0004952g0030	yes|down	yes|down	no|down	no|down
Nitab4.5_0003114g0090	no|up	no|up	yes|up	no|up
Nitab4.5_0004173g0010	yes|up	no|up	yes|down	no|down
Nitab4.5_0000326g0360	yes|down	yes|down	no|down	no|down
Nitab4.5_0001356g0110	no|up	yes|up	no|up	no|up
Nitab4.5_0001029g0020	yes|up	no|up	no|up	no|down
Nitab4.5_0000798g0010	no|up	yes|down	yes|down	yes|down
Nitab4.5_0000737g0010	yes|down	yes|down	no|down	no|down
Nitab4.5_0005522g0020	yes|up	no|up	no|down	no|down
Nitab4.5_0000177g0060	no|up	no|down	yes|down	no|down
Nitab4.5_0000029g0210	no|down	no|up	yes|up	no|up
Nitab4.5_0008689g0030	yes|up	no|up	no|up	no|up
Nitab4.5_0000578g0060	yes|down	yes|down	no|down	no|up
Nitab4.5_0006137g0010	yes|down	no|down	no|down	no|up
Nitab4.5_0002015g0090	yes|down	no|up	no|up	yes|up
Nitab4.5_0004868g0010	yes|up	yes|up	yes|up	no|up
Nitab4.5_0004644g0030	yes|up	yes|up	yes|up	no|up
Nitab4.5_0001584g0010	yes|up	no|up	no|down	no|down
Nitab4.5_0002966g0050	yes|up	yes|up	no|down	no|down
Nitab4.5_0000171g0010	no|up	yes|up	no|up	no|up
Nitab4.5_0010384g0010	no|up	yes|up	yes|up	no|up
Nitab4.5_0008522g0060	no|down	yes|down	no|down	no|down
Nitab4.5_0000283g0380	no|up	no|down	yes|down	no|down
Nitab4.5_0003981g0020	yes|down	yes|down	no|down	no|up
Nitab4.5_0001242g0010	yes|up	no|up	no|down	yes|down
Nitab4.5_0002520g0020	yes|down	yes|down	yes|down	no|down
Nitab4.5_0000280g0130	no|up	no|up	yes|down	yes|up
Nitab4.5_0002282g0120	no|up	no|up	no|down	yes|up
Nitab4.5_0005037g0010	yes|up	no|up	no|up	no|up
Nitab4.5_0001073g0070	yes|up	yes|up	yes|up	yes|up
Nitab4.5_0011198g0010	yes|up	no|down	no|down	no|down
Nitab4.5_0002737g0090	no|up	no|up	yes|down	no|down
Nitab4.5_0004599g0020	yes|down	no|down	no|up	no|up
Nitab4.5_0006979g0020	yes|up	yes|up	no|up	no|down
Nitab4.5_0004147g0020	no|up	no|up	no|down	yes|up
Nitab4.5_0009512g0050	yes|down	yes|down	yes|down	no|down
Nitab4.5_0003885g0100	yes|down	yes|down	no|down	no|down
Nitab4.5_0006482g0010	yes|down	no|down	no|down	no|up
Nitab4.5_0001727g0050	yes|up	no|up	no|up	no|up
Nitab4.5_0004782g0030	yes|up	no|up	yes|down	yes|down
Nitab4.5_0000309g0280	yes|up	yes|up	no|up	no|down
Nitab4.5_0000141g0140	yes|up	no|up	no|up	no|down
Nitab4.5_0000747g0040	yes|down	yes|down	no|down	no|up
Nitab4.5_0001118g0070	no|up	no|up	yes|down	no|down
Nitab4.5_0013252g0010	no|up	yes|up	yes|down	no|down
Nitab4.5_0001062g0050	no|up	yes|up	no|up	no|up
Nitab4.5_0002234g0020	yes|up	yes|up	no|up	no|down
Nitab4.5_0001259g0070	yes|down	no|down	no|down	no|down
Nitab4.5_0002574g0050	no|up	no|up	yes|up	no|up
Nitab4.5_0001781g0120	yes|up	yes|up	yes|up	no|up
Nitab4.5_0005919g0010	yes|down	no|down	no|down	no|down
Nitab4.5_0004527g0010	yes|up	yes|up	no|up	no|down
Nitab4.5_0016580g0020	yes|up	yes|up	no|up	no|down
Nitab4.5_0002007g0060	no|up	yes|up	no|up	no|up
Nitab4.5_0000021g1070	yes|up	no|up	no|up	no|down
Nitab4.5_0005477g0050	yes|up	yes|up	no|up	no|down
Nitab4.5_0000255g0180	no|up	yes|up	no|up	no|up
Nitab4.5_0002095g0110	yes|up	yes|up	no|up	no|down
Nitab4.5_0002151g0010	no|up	no|up	yes|down	no|up
Nitab4.5_0012840g0010	yes|up	no|up	no|down	no|up
Nitab4.5_0001583g0190	yes|up	no|up	no|down	no|down
Nitab4.5_0001000g0160	yes|up	yes|up	yes|up	no|down
Nitab4.5_0000373g0120	no|up	yes|up	no|up	no|up
Nitab4.5_0000876g0030	yes|down	no|down	no|up	no|up
Nitab4.5_0000239g0040	yes|up	yes|up	no|up	no|down
Nitab4.5_0009769g0010	no|down	yes|down	yes|down	no|down
Nitab4.5_0010673g0010	yes|up	yes|up	no|up	no|down
Nitab4.5_0000855g0060	yes|up	no|up	no|down	no|down
Nitab4.5_0000593g0240	yes|up	yes|up	no|up	no|down
Nitab4.5_0003373g0060	no|down	no|down	yes|down	no|down
Nitab4.5_0013227g0020	no|up	yes|up	yes|up	no|up
Nitab4.5_0002415g0060	yes|up	yes|up	no|up	no|up
Nitab4.5_0008290g0040	yes|up	yes|up	no|up	no|down
Nitab4.5_0006009g0020	yes|up	no|up	no|down	no|down
Nitab4.5_0002752g0020	yes|down	no|down	no|down	no|up
Nitab4.5_0001401g0100	no|down	yes|down	no|down	no|down
Nitab4.5_0002139g0080	no|up	no|up	yes|up	no|up
Nitab4.5_0011320g0020	no|down	no|down	yes|down	no|down
Nitab4.5_0003555g0060	yes|down	yes|down	no|down	no|up
Nitab4.5_0004096g0020	no|up	no|down	no|down	yes|down
Nitab4.5_0002171g0060	no|up	no|up	yes|down	no|down
Nitab4.5_0005479g0070	yes|up	yes|up	no|down	no|down
Nitab4.5_0002361g0140	yes|up	yes|up	no|up	no|up
Nitab4.5_0000102g0440	yes|down	yes|down	yes|down	no|down
Nitab4.5_0000383g0090	no|up	no|up	yes|up	no|up
Nitab4.5_0002587g0040	yes|down	yes|down	no|down	no|down
Nitab4.5_0009493g0010	yes|up	yes|up	no|up	no|down
Nitab4.5_0001590g0030	yes|up	no|up	no|down	no|down
Nitab4.5_0012173g0030	yes|down	yes|down	no|down	no|up
Nitab4.5_0002759g0100	yes|down	yes|down	no|down	no|down
Nitab4.5_0025976g0010	yes|down	no|down	no|down	no|down
Nitab4.5_0005563g0020	no|up	yes|up	no|up	no|down
Nitab4.5_0012308g0010	yes|up	yes|up	no|up	no|down
Nitab4.5_0001474g0050	yes|up	yes|up	yes|up	no|up
Nitab4.5_0002874g0070	yes|down	yes|down	no|down	no|up
Nitab4.5_0005601g0020	yes|up	no|up	no|up	no|down
Nitab4.5_0005266g0020	yes|up	no|up	no|down	no|down
Nitab4.5_0000383g0140	yes|up	yes|up	no|up	no|up
Nitab4.5_0011970g0010	yes|up	no|up	yes|down	no|down
Nitab4.5_0002059g0020	yes|down	yes|down	yes|down	no|down
Nitab4.5_0000141g0100	yes|up	no|up	no|down	no|down
Nitab4.5_0000949g0020	yes|up	yes|up	yes|up	no|up
Nitab4.5_0001348g0090	no|down	yes|down	no|down	no|down
Nitab4.5_0000510g0090	yes|down	no|down	no|down	no|up
Nitab4.5_0001552g0120	yes|up	yes|up	no|up	no|down
Nitab4.5_0007899g0010	yes|up	yes|up	no|up	no|down
Nitab4.5_0004186g0020	no|up	no|up	yes|up	no|down
Nitab4.5_0003335g0010	yes|down	yes|down	no|down	no|up
Nitab4.5_0000375g0060	yes|down	no|down	no|down	no|up
Nitab4.5_0007732g0050	no|up	yes|up	no|up	no|down
Nitab4.5_0013906g0020	no|down	no|down	yes|down	no|down
Nitab4.5_0001021g0080	no|up	no|up	yes|up	no|up
Nitab4.5_0000212g0150	yes|up	yes|up	yes|up	no|down
Nitab4.5_0000989g0100	yes|down	yes|down	no|down	no|down
Nitab4.5_0007644g0010	no|down	no|down	yes|down	no|down
Nitab4.5_0012883g0010	no|up	yes|up	no|up	no|up
Nitab4.5_0001097g0030	no|down	no|down	yes|up	no|up
Nitab4.5_0013094g0010	no|down	no|down	yes|down	no|down
Nitab4.5_0000445g0090	no|up	yes|up	no|up	no|up
Nitab4.5_0007963g0010	yes|up	no|up	no|up	no|down
Nitab4.5_0002108g0050	yes|up	no|up	no|up	no|down
Nitab4.5_0000896g0020	no|down	no|down	yes|down	no|down
Nitab4.5_0009550g0010	yes|up	no|up	no|up	no|up
Nitab4.5_0001231g0070	yes|down	yes|down	yes|down	no|down
Nitab4.5_0000496g0220	no|up	no|up	yes|down	no|up
Nitab4.5_0000091g0460	yes|up	no|up	no|up	no|up
Nitab4.5_0002742g0040	yes|down	no|up	no|up	no|up
Nitab4.5_0005528g0090	yes|down	yes|down	yes|down	no|down
Nitab4.5_0000321g0190	no|up	yes|up	no|up	no|down
Nitab4.5_0002762g0010	yes|up	yes|up	no|up	no|up
Nitab4.5_0007480g0040	yes|down	yes|down	no|down	no|down
Nitab4.5_0000804g0030	yes|down	yes|down	no|down	no|up
Nitab4.5_0001989g0050	no|up	yes|up	no|down	no|down
Nitab4.5_0002914g0090	yes|down	no|down	no|down	no|down
Nitab4.5_0000654g0120	no|up	yes|up	yes|up	no|up
Nitab4.5_0005152g0010	no|up	yes|up	no|up	no|up
Nitab4.5_0000407g0120	no|up	no|down	yes|down	no|down
Nitab4.5_0000078g0170	yes|down	no|down	no|down	no|down
Nitab4.5_0003620g0010	yes|up	no|up	no|down	no|down
Nitab4.5_0007401g0050	yes|up	no|up	no|down	no|down
Nitab4.5_0000021g0150	yes|up	yes|up	yes|up	no|down
Nitab4.5_0003524g0020	no|down	no|down	yes|down	no|down
Nitab4.5_0008922g0010	yes|down	yes|down	no|down	no|down
Nitab4.5_0004086g0060	no|up	no|up	yes|up	no|up
Nitab4.5_0000303g0200	yes|down	no|down	no|down	no|down
Nitab4.5_0006999g0030	yes|up	yes|up	no|up	no|down
Nitab4.5_0005310g0010	no|down	no|down	yes|down	no|down
Nitab4.5_0007769g0050	yes|down	yes|down	no|down	no|down
Nitab4.5_0005004g0050	yes|down	yes|down	no|down	no|up
Nitab4.5_0000978g0190	yes|up	no|up	no|up	no|up
Nitab4.5_0004422g0010	yes|up	yes|up	no|down	yes|down
Nitab4.5_0008420g0020	yes|up	yes|up	yes|up	no|up
Nitab4.5_0000008g0110	no|up	yes|up	yes|up	no|up
Nitab4.5_0003033g0020	yes|up	no|down	no|down	no|down
Nitab4.5_0004468g0010	yes|up	no|up	no|down	no|down
Nitab4.5_0000753g0160	yes|up	yes|up	no|up	no|down
Nitab4.5_0004227g0030	yes|down	yes|down	no|down	no|up
Nitab4.5_0000993g0120	yes|up	yes|up	no|up	no|down
Nitab4.5_0012857g0010	yes|up	no|down	no|down	no|down
Nitab4.5_0002719g0070	yes|up	yes|up	no|up	no|up
Nitab4.5_0010709g0010	no|up	no|up	yes|up	no|up
Nitab4.5_0002229g0110	yes|up	yes|up	no|up	no|down
Nitab4.5_0000583g0140	yes|up	yes|up	no|up	no|down
Nitab4.5_0000230g0040	no|down	no|down	yes|up	no|up
Nitab4.5_0001887g0050	no|up	no|down	yes|down	no|down
Nitab4.5_0004579g0010	yes|up	yes|up	yes|up	no|up
Nitab4.5_0000403g0130	yes|up	no|up	yes|up	no|up
Nitab4.5_0007026g0010	no|up	no|up	yes|up	no|up
Nitab4.5_0006892g0010	no|up	no|up	yes|up	no|down
Nitab4.5_0003794g0040	yes|up	no|up	no|down	no|down
Nitab4.5_0012070g0010	yes|up	yes|up	yes|up	no|up
Nitab4.5_0004362g0020	yes|up	yes|up	no|down	no|down
Nitab4.5_0004899g0020	yes|up	yes|up	no|up	no|down
Nitab4.5_0001738g0030	no|up	yes|up	no|up	no|down
Nitab4.5_0002262g0040	yes|up	yes|up	yes|up	no|down
Nitab4.5_0008665g0040	no|down	no|down	yes|down	no|down
Nitab4.5_0002345g0030	no|up	yes|up	no|down	no|down
Nitab4.5_0000185g0190	no|down	no|down	yes|down	no|down
Nitab4.5_0006097g0010	yes|up	no|up	no|up	yes|up
Nitab4.5_0000651g0110	no|up	no|down	yes|down	no|down
Nitab4.5_0008390g0030	yes|down	yes|down	no|down	no|down
Nitab4.5_0006049g0020	yes|down	no|down	no|down	no|down
Nitab4.5_0002031g0010	yes|up	yes|up	no|up	no|down
Nitab4.5_0002097g0040	yes|up	yes|up	yes|up	no|up
Nitab4.5_0002177g0170	yes|down	yes|down	no|down	no|up
Nitab4.5_0003079g0040	yes|up	yes|up	yes|up	no|up
Nitab4.5_0004798g0070	yes|up	no|up	no|down	no|down
Nitab4.5_0003419g0070	yes|up	yes|up	yes|up	no|up
Nitab4.5_0002839g0010	yes|down	no|down	no|down	no|up
Nitab4.5_0007898g0040	no|up	yes|up	no|up	no|up
Nitab4.5_0002421g0030	no|down	no|up	yes|up	no|up
Nitab4.5_0002251g0110	yes|up	yes|up	no|up	no|down
Nitab4.5_0004524g0030	no|down	no|down	yes|down	no|down
Nitab4.5_0001740g0020	yes|down	yes|down	yes|down	no|down
Nitab4.5_0001303g0130	yes|down	no|down	no|down	no|down
Nitab4.5_0006508g0040	yes|up	yes|up	yes|up	no|down
Nitab4.5_0007900g0020	yes|up	yes|up	no|up	no|down
Nitab4.5_0000690g0020	yes|down	yes|down	no|down	no|down
Nitab4.5_0007922g0040	no|up	yes|up	no|up	no|up
Nitab4.5_0007330g0010	yes|up	yes|up	no|up	no|up
Nitab4.5_0009169g0040	no|up	no|up	yes|down	no|down
Nitab4.5_0007348g0010	yes|up	yes|up	no|up	no|down
Nitab4.5_0000157g0140	yes|up	yes|up	yes|up	no|down
Nitab4.5_0000069g0310	yes|up	yes|up	no|down	no|down
Nitab4.5_0007367g0050	yes|up	yes|up	no|up	no|down
Nitab4.5_0007397g0010	yes|down	no|down	yes|down	no|down
Nitab4.5_0000663g0010	no|down	no|down	yes|up	no|up
Nitab4.5_0008543g0010	yes|up	yes|up	no|up	no|up
Nitab4.5_0007686g0010	yes|down	no|down	no|down	no|down
Nitab4.5_0000258g0130	yes|down	yes|down	no|down	no|down
Nitab4.5_0003434g0030	yes|up	yes|up	yes|up	no|down
Nitab4.5_0001086g0030	no|up	no|up	yes|up	no|up
Nitab4.5_0001526g0030	yes|up	yes|up	no|up	no|up
Nitab4.5_0008289g0030	no|up	no|up	yes|up	no|down
Nitab4.5_0010352g0050	no|up	no|up	yes|up	no|up
Nitab4.5_0006598g0020	no|up	no|up	yes|up	no|up
Nitab4.5_0001626g0020	yes|up	yes|up	no|no test	no|no test
Nitab4.5_0007553g0020	yes|down	yes|down	no|down	no|down
Nitab4.5_0010892g0010	yes|up	yes|up	no|up	no|up
Nitab4.5_0002321g0060	no|up	no|up	yes|up	no|down
Nitab4.5_0011622g0010	no|up	no|down	yes|down	no|down
Nitab4.5_0005589g0010	no|up	no|up	yes|up	no|up
Nitab4.5_0005255g0020	no|up	no|up	yes|down	yes|down
Nitab4.5_0002728g0100	yes|down	yes|down	no|down	yes|down
Nitab4.5_0000183g0080	yes|down	no|down	no|down	no|down
Nitab4.5_0004637g0010	yes|up	yes|up	no|up	no|down
Nitab4.5_0007310g0020	yes|up	no|up	yes|down	no|down
Nitab4.5_0001181g0090	no|down	no|down	yes|up	no|up
Nitab4.5_0002523g0020	no|down	no|up	yes|up	no|up
Nitab4.5_0000582g0020	yes|up	yes|up	no|up	no|down
Nitab4.5_0001643g0090	yes|down	yes|down	no|down	no|up
Nitab4.5_0011498g0010	yes|up	no|up	no|down	no|down
Nitab4.5_0004360g0070	yes|up	yes|up	no|down	yes|down
Nitab4.5_0004074g0010	no|down	yes|down	yes|down	no|down
Nitab4.5_0003603g0030	yes|up	no|up	no|up	no|down
Nitab4.5_0001440g0060	yes|down	no|down	no|down	no|down
Nitab4.5_0001393g0020	yes|up	yes|up	no|up	no|down
Nitab4.5_0006266g0010	yes|down	yes|down	yes|down	no|down
Nitab4.5_0000249g0070	no|down	no|down	yes|down	no|down
Nitab4.5_0000380g0050	no|down	no|down	no|up	yes|up
Nitab4.5_0004821g0040	no|down	yes|down	no|down	no|down
Nitab4.5_0011780g0020	yes|up	yes|up	yes|up	yes|up
Nitab4.5_0000391g0220	yes|down	yes|down	no|down	no|up
Nitab4.5_0005018g0030	yes|up	no|up	yes|down	no|down
Nitab4.5_0005562g0010	no|down	yes|down	no|down	no|down
Nitab4.5_0011494g0030	yes|up	no|up	yes|down	no|down
Nitab4.5_0000963g0090	yes|down	no|down	no|down	no|up
Nitab4.5_0009593g0010	yes|up	yes|up	no|up	no|up
Nitab4.5_0004382g0040	yes|up	no|down	no|up	no|up
Nitab4.5_0002372g0040	yes|up	yes|up	yes|up	yes|up
Nitab4.5_0000431g0160	yes|up	no|up	no|up	no|up
Nitab4.5_0000647g0190	yes|up	yes|up	yes|up	no|up
Nitab4.5_0000009g0500	yes|up	no|up	no|down	no|down
Nitab4.5_0003186g0010	no|up	no|up	yes|down	no|down
Nitab4.5_0002710g0110	yes|up	no|up	no|up	no|down
Nitab4.5_0001579g0010	no|down	no|up	yes|up	no|up
Nitab4.5_0000787g0190	no|up	yes|up	no|up	no|down
Nitab4.5_0001907g0090	yes|down	no|down	no|down	no|up
Nitab4.5_0000201g0100	no|up	no|up	yes|down	no|down
Nitab4.5_0006059g0030	yes|up	yes|up	no|up	no|down
Nitab4.5_0000188g0100	yes|down	yes|down	yes|down	no|down
Nitab4.5_0001485g0080	yes|up	no|up	no|up	no|down
Nitab4.5_0001078g0140	yes|up	no|up	no|up	no|up
Nitab4.5_0002532g0010	yes|up	no|up	no|down	no|down
Nitab4.5_0001651g0080	yes|down	yes|down	no|down	no|up
Nitab4.5_0001970g0050	no|up	yes|up	no|up	no|up
Nitab4.5_0000326g0390	yes|down	yes|down	no|down	no|down
Nitab4.5_0004443g0040	no|down	no|down	yes|down	no|up
Nitab4.5_0002439g0120	no|down	yes|down	yes|down	yes|down
Nitab4.5_0000642g0160	no|up	no|up	yes|up	no|up
Nitab4.5_0000002g0440	no|down	yes|up	no|up	no|down
Nitab4.5_0001542g0070	no|up	no|up	yes|down	no|down
Nitab4.5_0004389g0080	yes|down	no|down	no|up	no|up
Nitab4.5_0005336g0020	yes|up	no|up	no|up	no|up
Nitab4.5_0000175g0420	yes|up	no|up	no|down	no|down
Nitab4.5_0009459g0050	no|down	no|down	yes|up	no|up
Nitab4.5_0000220g0160	no|down	no|down	yes|down	no|down
Nitab4.5_0002520g0030	no|down	no|down	yes|down	no|down
Nitab4.5_0002966g0060	yes|up	yes|up	no|up	no|down
Nitab4.5_0000382g0090	no|up	no|down	yes|down	no|down
Nitab4.5_0010096g0010	yes|down	no|down	no|down	no|up
Nitab4.5_0004160g0030	no|up	no|down	yes|down	no|down
Nitab4.5_0009512g0060	yes|down	yes|down	no|down	no|up
Nitab4.5_0009541g0020	no|up	yes|down	yes|down	no|down
Nitab4.5_0001119g0020	no|up	yes|up	no|up	yes|up
Nitab4.5_0014879g0010	no|down	no|up	yes|up	yes|up
Nitab4.5_0000107g0130	yes|down	yes|down	no|down	no|up
Nitab4.5_0006914g0020	yes|up	no|up	no|up	no|down
Nitab4.5_0000186g0070	no|up	yes|up	no|down	no|up
Nitab4.5_0001118g0040	yes|up	yes|up	yes|up	no|down
Nitab4.5_0003558g0070	no|up	yes|up	no|up	no|down
Nitab4.5_0001121g0070	no|up	no|down	yes|down	no|down
Nitab4.5_0002679g0020	yes|up	yes|up	no|down	no|down
Nitab4.5_0015322g0010	no|down	yes|down	no|down	no|up
Nitab4.5_0017552g0010	yes|down	yes|down	no|down	no|up
Nitab4.5_0003519g0020	yes|up	no|up	no|up	no|down
Nitab4.5_0003373g0050	yes|down	yes|down	yes|down	no|down
Nitab4.5_0002552g0010	yes|up	yes|up	no|up	no|down
Nitab4.5_0010998g0050	yes|up	yes|up	no|up	no|up
Nitab4.5_0025339g0010	no|up	no|up	yes|up	no|down
Nitab4.5_0001362g0020	yes|up	no|up	no|down	no|down
Nitab4.5_0004024g0030	no|down	yes|down	no|down	no|up
Nitab4.5_0003725g0010	no|down	yes|down	no|down	no|up
Nitab4.5_0001588g0010	no|up	no|up	yes|up	no|up
Nitab4.5_0008429g0010	yes|down	yes|down	yes|down	no|down
Nitab4.5_0000914g0320	yes|up	yes|up	no|up	no|down
Nitab4.5_0002838g0030	yes|up	yes|up	no|up	no|down
Nitab4.5_0003537g0010	yes|up	yes|up	yes|up	no|down
Nitab4.5_0002150g0080	no|up	no|up	yes|up	no|up
Nitab4.5_0003010g0030	yes|up	yes|up	yes|up	yes|up
Nitab4.5_0000710g0040	no|up	no|down	yes|down	no|down
Nitab4.5_0008674g0020	yes|down	yes|down	no|down	no|up
Nitab4.5_0003749g0040	yes|down	yes|down	no|down	no|down
Nitab4.5_0004669g0040	no|down	yes|down	no|down	no|down
Nitab4.5_0018168g0010	yes|up	yes|up	no|no test	no|no test
Nitab4.5_0002415g0050	no|down	yes|down	no|down	no|up
Nitab4.5_0005533g0040	no|up	yes|up	no|up	no|down
Nitab4.5_0002225g0080	no|up	no|up	yes|up	no|down
Nitab4.5_0002814g0030	yes|up	yes|up	no|up	no|up
Nitab4.5_0010492g0010	yes|down	yes|down	no|down	no|up
Nitab4.5_0001105g0070	yes|up	no|up	no|up	no|down
Nitab4.5_0009412g0030	yes|up	no|up	no|up	no|down
Nitab4.5_0000142g0440	no|down	no|down	yes|down	no|down
Nitab4.5_0000949g0010	yes|up	yes|up	yes|up	no|up
Nitab4.5_0015164g0010	yes|down	yes|down	no|down	no|down
Nitab4.5_0002845g0040	yes|up	yes|up	no|up	no|down
Nitab4.5_0001239g0100	yes|up	yes|up	yes|up	no|down
Nitab4.5_0003501g0010	yes|down	no|down	no|down	no|up
Nitab4.5_0000533g0010	yes|down	yes|down	yes|down	no|up
Nitab4.5_0000886g0070	no|up	no|up	yes|up	no|down
Nitab4.5_0002587g0030	yes|down	no|down	no|down	no|up
Nitab4.5_0007554g0010	no|down	yes|down	yes|down	yes|down
Nitab4.5_0002152g0060	yes|down	no|down	no|down	no|down
Nitab4.5_0002649g0020	yes|up	yes|up	no|up	no|up
Nitab4.5_0001204g0100	yes|down	yes|down	yes|down	no|down
Nitab4.5_0002492g0060	no|up	no|down	yes|down	no|down
Nitab4.5_0002005g0090	yes|down	yes|down	yes|down	no|down
Nitab4.5_0003495g0010	no|down	yes|down	yes|down	no|down
Nitab4.5_0000369g0010	yes|up	no|up	no|up	no|up
Nitab4.5_0008990g0020	yes|up	yes|up	no|up	no|down
Nitab4.5_0004739g0010	no|down	no|down	yes|down	no|down
Nitab4.5_0010841g0010	yes|up	no|up	no|up	no|up
Nitab4.5_0003313g0020	yes|up	no|up	no|down	yes|down
Nitab4.5_0008097g0030	yes|up	yes|up	no|up	no|down
Nitab4.5_0001657g0060	no|down	yes|down	no|down	no|down
Nitab4.5_0004906g0010	no|down	no|down	yes|down	no|down
Nitab4.5_0007712g0010	no|up	no|down	yes|down	no|down
Nitab4.5_0000496g0180	yes|down	yes|down	no|down	no|up
Nitab4.5_0013021g0020	yes|down	no|down	yes|down	no|down
Nitab4.5_0001925g0250	yes|up	yes|up	yes|up	no|up
Nitab4.5_0000286g0060	yes|down	no|down	no|down	no|down
Nitab4.5_0002328g0040	no|up	no|up	yes|up	no|down
Nitab4.5_0001141g0040	yes|down	no|down	no|down	no|up
Nitab4.5_0008026g0010	no|down	yes|down	yes|down	no|down
Nitab4.5_0001856g0040	yes|up	no|up	no|up	no|up
Nitab4.5_0000363g0100	yes|down	yes|down	yes|down	no|down
Nitab4.5_0001741g0010	yes|down	yes|down	no|down	no|up
Nitab4.5_0004881g0040	no|down	no|up	yes|down	no|down
Nitab4.5_0003084g0020	yes|down	no|down	yes|down	no|down
Nitab4.5_0003037g0050	yes|up	no|up	no|down	no|down
Nitab4.5_0000375g0070	yes|down	yes|down	no|down	no|up
Nitab4.5_0000227g0050	yes|down	no|down	no|down	no|down
Nitab4.5_0000101g0270	yes|up	yes|up	yes|down	no|down
Nitab4.5_0000308g0250	no|down	yes|down	no|down	no|down
Nitab4.5_0002244g0080	no|down	no|down	yes|down	no|down
Nitab4.5_0000570g0370	no|up	yes|up	no|up	no|down
Nitab4.5_0005563g0030	yes|up	yes|up	no|up	no|down
Nitab4.5_0001187g0030	no|up	no|down	yes|down	no|up
Nitab4.5_0003160g0100	yes|down	yes|down	no|down	no|up
Nitab4.5_0000136g0200	no|up	yes|down	yes|down	no|down
Nitab4.5_0002625g0040	yes|up	yes|up	no|up	no|down
Nitab4.5_0000136g0460	yes|down	no|up	no|up	no|up
Nitab4.5_0000021g0910	yes|up	yes|up	no|up	no|up
Nitab4.5_0004507g0010	yes|up	yes|up	no|up	no|down
Nitab4.5_0005906g0010	yes|down	yes|down	no|down	no|up
Nitab4.5_0000046g0020	yes|up	no|up	no|up	no|up
Nitab4.5_0000754g0140	yes|down	no|down	no|down	no|up
Nitab4.5_0004131g0020	no|up	no|up	yes|up	no|down
Nitab4.5_0002154g0020	yes|up	yes|up	no|up	no|down
Nitab4.5_0001231g0040	yes|down	yes|down	yes|down	no|down
Nitab4.5_0001278g0110	yes|up	no|up	yes|up	no|up
Nitab4.5_0000760g0080	yes|up	no|up	no|down	no|down
Nitab4.5_0009517g0010	no|up	no|up	yes|up	no|up
Nitab4.5_0003360g0060	yes|down	yes|down	no|up	no|up
Nitab4.5_0000356g0100	no|down	no|down	yes|up	yes|down
Nitab4.5_0000026g0070	yes|down	yes|down	yes|down	no|down
Nitab4.5_0000758g0020	yes|up	yes|up	no|up	no|up
Nitab4.5_0003281g0070	yes|up	no|up	no|down	no|up
Nitab4.5_0003076g0060	no|up	yes|up	no|up	no|up
Nitab4.5_0003058g0050	yes|down	yes|down	yes|down	no|down
Nitab4.5_0004031g0010	yes|down	no|down	no|up	yes|up
Nitab4.5_0006574g0100	no|down	no|down	yes|down	no|down
Nitab4.5_0009018g0010	yes|up	yes|up	no|down	no|down
Nitab4.5_0001418g0040	no|down	no|up	yes|down	no|up
Nitab4.5_0002319g0010	no|up	yes|up	no|up	no|down
Nitab4.5_0001556g0010	no|down	yes|down	no|down	no|up
Nitab4.5_0008240g0010	no|down	no|down	yes|down	no|down
Nitab4.5_0001219g0010	no|down	no|down	yes|up	no|up
Nitab4.5_0000407g0110	yes|up	yes|up	yes|up	no|down
Nitab4.5_0005310g0020	no|up	no|up	yes|up	no|down
Nitab4.5_0000189g0080	no|up	no|up	yes|down	no|down
Nitab4.5_0004412g0020	yes|up	yes|up	no|up	no|down
Nitab4.5_0000647g0080	yes|down	yes|down	no|down	no|up
Nitab4.5_0009716g0010	no|up	yes|up	no|up	no|up
Nitab4.5_0004582g0040	no|down	no|up	yes|up	no|up
Nitab4.5_0003757g0010	yes|down	no|up	no|up	no|up
Nitab4.5_0012379g0010	yes|down	yes|down	yes|down	yes|down
Nitab4.5_0000625g0080	yes|up	yes|up	no|up	no|down
Nitab4.5_0011718g0050	no|down	no|down	yes|up	no|up
Nitab4.5_0001982g0090	yes|up	no|up	no|up	no|up
Nitab4.5_0000791g0110	yes|up	no|up	no|up	no|up
Nitab4.5_0000912g0040	no|up	yes|up	no|up	no|up
Nitab4.5_0001701g0050	yes|down	yes|down	no|down	no|up
Nitab4.5_0008064g0040	yes|down	yes|down	no|down	no|down
Nitab4.5_0000734g0070	no|up	yes|up	no|up	no|up
Nitab4.5_0008150g0020	no|down	no|down	yes|down	no|down
Nitab4.5_0001591g0190	no|down	yes|down	no|down	no|down
Nitab4.5_0002300g0110	no|up	yes|up	no|up	no|up
Nitab4.5_0001887g0040	no|up	no|up	yes|up	no|up
Nitab4.5_0002245g0170	no|up	yes|up	no|up	no|up
Nitab4.5_0001951g0090	yes|down	yes|down	no|down	no|up
Nitab4.5_0014344g0010	yes|up	yes|up	no|up	no|down
Nitab4.5_0000185g0030	yes|down	yes|down	no|down	no|up
Nitab4.5_0009131g0030	yes|down	no|down	no|down	no|down
Nitab4.5_0009843g0020	yes|up	no|up	yes|down	no|down
Nitab4.5_0007395g0010	yes|up	yes|up	yes|up	no|up
Nitab4.5_0000046g0200	yes|up	no|up	no|down	no|down
Nitab4.5_0000945g0010	no|up	yes|up	no|up	no|down
Nitab4.5_0010990g0010	yes|down	yes|down	no|down	no|up
Nitab4.5_0003018g0120	yes|up	yes|up	no|down	no|down
Nitab4.5_0006892g0020	no|down	no|down	yes|down	no|down
Nitab4.5_0006708g0010	no|down	yes|down	no|down	no|up
Nitab4.5_0009401g0010	yes|up	no|up	no|up	no|down
Nitab4.5_0004338g0130	yes|up	yes|up	no|up	no|down
Nitab4.5_0000651g0120	yes|up	yes|up	no|down	no|down
Nitab4.5_0000787g0200	no|up	no|down	yes|down	yes|down
Nitab4.5_0001778g0110	no|down	no|down	yes|down	no|up
Nitab4.5_0001211g0180	yes|up	no|up	no|down	no|down
Nitab4.5_0008390g0020	no|down	no|down	yes|up	no|up
Nitab4.5_0005380g0010	yes|up	yes|up	no|down	no|down
Nitab4.5_0010521g0010	no|up	no|up	yes|down	no|down
Nitab4.5_0001091g0110	yes|down	yes|down	no|down	no|up
Nitab4.5_0001155g0040	yes|down	yes|down	no|down	no|down
Nitab4.5_0002545g0050	yes|down	no|down	yes|down	no|down
Nitab4.5_0005730g0030	yes|up	yes|up	yes|up	no|up
Nitab4.5_0000957g0060	yes|down	no|down	no|down	no|up
Nitab4.5_0021687g0010	no|down	yes|down	yes|down	no|down
Nitab4.5_0002878g0030	yes|down	no|down	no|up	no|down
Nitab4.5_0001870g0020	yes|down	no|down	no|up	no|up
Nitab4.5_0001480g0130	yes|up	no|up	no|up	no|down
Nitab4.5_0010164g0010	yes|down	no|down	yes|down	no|up
Nitab4.5_0000233g0300	no|down	yes|down	no|down	no|up
Nitab4.5_0000232g0280	yes|down	yes|down	no|down	no|down
Nitab4.5_0000135g0070	no|down	yes|down	no|down	no|down
Nitab4.5_0002139g0060	yes|up	no|up	no|down	no|down
Nitab4.5_0002112g0140	no|down	yes|down	yes|down	no|down
Nitab4.5_0008514g0010	yes|down	yes|down	no|down	no|down
Nitab4.5_0000187g0040	no|up	yes|up	no|up	no|up
Nitab4.5_0001751g0100	yes|down	yes|down	no|down	no|down
Nitab4.5_0005767g0010	yes|up	no|up	no|down	no|down
Nitab4.5_0005800g0010	yes|down	yes|down	no|down	no|down
Nitab4.5_0000961g0040	yes|down	yes|down	no|down	no|up
Nitab4.5_0000244g0350	yes|up	yes|up	no|up	no|down
Nitab4.5_0000966g0040	yes|down	no|down	yes|down	no|down
Nitab4.5_0001718g0020	no|up	yes|up	yes|up	no|up
Nitab4.5_0008228g0010	yes|down	yes|down	no|down	no|down
Nitab4.5_0002342g0120	yes|up	no|up	no|up	no|down
Nitab4.5_0005042g0060	yes|down	no|down	no|down	no|up
Nitab4.5_0000178g0300	yes|up	yes|up	no|up	no|down
Nitab4.5_0005249g0050	yes|up	no|up	no|up	no|down
Nitab4.5_0000681g0130	yes|down	yes|down	no|up	no|up
Nitab4.5_0005153g0060	yes|down	yes|down	no|down	no|up
Nitab4.5_0002611g0130	yes|up	yes|up	no|up	no|down
Nitab4.5_0006077g0020	yes|up	yes|up	no|up	no|up
Nitab4.5_0002161g0050	no|up	yes|up	no|up	no|up
Nitab4.5_0010392g0010	yes|up	no|up	no|up	no|down
Nitab4.5_0007553g0010	yes|down	yes|down	yes|down	no|down
Nitab4.5_0004479g0070	yes|down	no|down	no|down	no|up
Nitab4.5_0003185g0040	no|up	yes|up	no|up	no|up
Nitab4.5_0000269g0010	no|up	no|up	yes|up	no|up
Nitab4.5_0000543g0120	yes|up	no|up	no|up	no|up
Nitab4.5_0000744g0200	yes|down	yes|down	no|down	no|up
Nitab4.5_0003179g0020	yes|up	yes|up	yes|up	no|down
Nitab4.5_0013721g0010	no|up	yes|up	no|up	no|up
Nitab4.5_0001643g0080	yes|up	no|up	no|down	no|down
Nitab4.5_0001740g0010	yes|down	yes|down	yes|down	yes|down
Nitab4.5_0001554g0060	no|down	no|down	yes|up	no|up
Nitab4.5_0000869g0090	yes|down	yes|down	no|down	no|down
Nitab4.5_0000188g0350	no|down	yes|down	no|down	no|down
Nitab4.5_0002529g0080	no|up	no|down	yes|up	no|up
Nitab4.5_0000326g0160	yes|up	yes|up	no|up	no|up
Nitab4.5_0008124g0020	yes|down	yes|down	no|down	no|up
Nitab4.5_0000200g0060	no|up	yes|up	no|up	no|up
Nitab4.5_0004737g0070	yes|up	no|up	no|up	no|up
Nitab4.5_0001112g0030	yes|up	no|up	no|up	no|down
Nitab4.5_0000693g0040	yes|up	yes|up	no|up	no|down
Nitab4.5_0000939g0060	no|down	no|up	yes|down	no|down
Nitab4.5_0010222g0030	no|up	yes|up	no|up	no|down
Nitab4.5_0005611g0050	yes|up	no|up	no|down	no|down
Nitab4.5_0007698g0010	yes|up	yes|up	no|up	no|up
Nitab4.5_0011578g0040	yes|up	yes|up	no|up	no|down
Nitab4.5_0002162g0210	yes|up	no|up	no|up	no|down
Nitab4.5_0004070g0090	yes|down	yes|down	no|down	no|up
Nitab4.5_0008560g0010	yes|up	yes|up	yes|up	no|down
Nitab4.5_0000188g0250	no|up	yes|down	no|down	no|down
Nitab4.5_0009516g0010	no|up	no|up	yes|down	no|down
Nitab4.5_0007800g0010	yes|down	yes|down	no|down	no|up
Nitab4.5_0000027g0430	yes|down	no|down	yes|down	no|down
Nitab4.5_0000685g0070	yes|down	yes|down	no|down	no|up
Nitab4.5_0020608g0010	yes|down	yes|down	yes|down	no|down
Nitab4.5_0001359g0060	no|up	yes|up	no|up	no|down
Nitab4.5_0000560g0080	yes|up	yes|up	no|up	no|down
Nitab4.5_0001210g0030	yes|down	yes|down	yes|down	no|down
Nitab4.5_0001130g0130	yes|up	yes|up	no|up	no|down
Nitab4.5_0005936g0020	yes|up	no|down	no|down	no|down
Nitab4.5_0007254g0040	yes|up	yes|up	no|up	no|down
Nitab4.5_0021955g0010	yes|up	yes|up	no|up	no|up
Nitab4.5_0003942g0030	no|up	no|up	yes|up	no|up
Nitab4.5_0000003g0420	no|up	yes|up	no|up	no|down
Nitab4.5_0004646g0080	yes|down	yes|down	yes|down	no|down
Nitab4.5_0002202g0010	no|up	yes|up	yes|up	no|up
Nitab4.5_0007099g0020	no|up	yes|up	no|up	no|up
Nitab4.5_0000566g0260	yes|up	no|up	no|up	no|down
Nitab4.5_0003886g0080	yes|down	yes|down	no|down	no|down
Nitab4.5_0000642g0170	yes|up	yes|up	no|up	no|down
Nitab4.5_0002042g0070	yes|up	no|up	yes|down	no|down
Nitab4.5_0001317g0020	yes|up	yes|up	no|up	no|up
Nitab4.5_0009492g0020	yes|up	no|up	no|up	no|down
Nitab4.5_0001215g0040	no|up	yes|up	no|down	no|down
Nitab4.5_0001211g0120	yes|up	no|up	no|down	no|down
Nitab4.5_0002966g0070	no|up	no|up	yes|down	no|down
Nitab4.5_0003748g0030	no|up	no|up	yes|up	no|up
Nitab4.5_0004268g0030	yes|up	yes|up	no|up	no|up
Nitab4.5_0004523g0050	yes|down	no|down	no|up	no|down
Nitab4.5_0003795g0040	yes|down	no|down	no|down	no|down
Nitab4.5_0000255g0210	no|up	no|down	yes|down	yes|down
Nitab4.5_0000151g0360	yes|down	no|down	no|up	no|down
Nitab4.5_0000659g0120	yes|up	yes|up	no|up	no|down
Nitab4.5_0000723g0220	yes|up	no|up	no|down	no|down
Nitab4.5_0001737g0010	no|down	no|down	no|down	yes|down
Nitab4.5_0000822g0020	no|down	no|down	yes|down	no|down
Nitab4.5_0001788g0010	no|down	no|down	no|down	yes|down
Nitab4.5_0001990g0050	yes|down	yes|down	yes|down	no|down
Nitab4.5_0004032g0020	yes|up	no|up	no|up	no|up
Nitab4.5_0002607g0070	no|up	no|up	yes|up	no|down
Nitab4.5_0003030g0010	yes|up	yes|up	no|up	no|down
Nitab4.5_0018824g0010	yes|down	yes|down	no|down	no|up
Nitab4.5_0005008g0010	yes|up	yes|up	no|down	no|down
Nitab4.5_0002700g0140	yes|up	yes|up	no|up	no|down
Nitab4.5_0000036g0240	no|up	no|up	yes|up	no|down
Nitab4.5_0003373g0040	yes|down	yes|down	yes|down	no|down
Nitab4.5_0000209g0200	yes|up	yes|up	no|up	no|down
Nitab4.5_0001716g0010	no|down	no|up	yes|down	no|up
Nitab4.5_0010241g0010	no|up	no|up	yes|down	no|down
Nitab4.5_0000593g0260	no|up	no|down	yes|down	no|down
Nitab4.5_0014138g0010	yes|down	yes|down	no|down	no|down
Nitab4.5_0000203g0150	yes|down	yes|down	yes|down	no|down
Nitab4.5_0006971g0010	yes|down	yes|down	no|down	no|down
Nitab4.5_0002650g0110	yes|up	yes|up	yes|up	no|up
Nitab4.5_0013647g0010	yes|up	no|up	no|up	no|down
Nitab4.5_0001370g0020	yes|up	yes|up	no|up	no|down
Nitab4.5_0001165g0170	no|down	yes|down	no|down	no|up
Nitab4.5_0002120g0050	no|down	yes|down	no|down	no|down
Nitab4.5_0000441g0240	yes|up	yes|up	no|up	no|up
Nitab4.5_0001439g0050	yes|up	no|up	no|up	no|up
Nitab4.5_0000193g0120	yes|down	yes|down	no|down	no|up
Nitab4.5_0001338g0110	yes|up	yes|up	yes|up	yes|up
Nitab4.5_0009714g0010	yes|up	yes|up	yes|up	no|down
Nitab4.5_0001246g0020	yes|down	yes|down	no|down	no|up
Nitab4.5_0000057g0010	no|up	no|up	yes|up	no|up
Nitab4.5_0002838g0040	no|down	yes|down	no|down	no|up
Nitab4.5_0000705g0190	no|down	yes|down	no|down	no|down
Nitab4.5_0001315g0010	no|up	no|down	yes|down	no|down
Nitab4.5_0004281g0060	no|up	yes|up	no|up	no|up
Nitab4.5_0002715g0060	no|up	no|up	yes|up	no|up
Nitab4.5_0004669g0050	yes|down	no|down	no|up	no|up
Nitab4.5_0008737g0020	yes|down	yes|down	no|down	no|up
Nitab4.5_0003579g0010	yes|down	yes|down	yes|down	no|down
Nitab4.5_0004478g0010	no|up	yes|up	no|up	no|down
Nitab4.5_0004783g0020	yes|down	yes|down	no|down	no|up
Nitab4.5_0006731g0010	yes|up	yes|up	no|up	no|up
Nitab4.5_0002016g0060	yes|up	yes|up	no|up	no|up
Nitab4.5_0000501g0040	yes|up	no|up	no|up	no|down
Nitab4.5_0016045g0010	yes|down	yes|down	no|down	no|up
Nitab4.5_0000886g0060	yes|up	yes|up	yes|up	no|down
Nitab4.5_0001077g0040	yes|down	yes|down	no|down	no|up
Nitab4.5_0011192g0010	yes|up	no|up	no|down	no|down
Nitab4.5_0010893g0030	yes|up	yes|up	no|up	no|down
Nitab4.5_0000859g0210	yes|up	yes|up	no|up	no|down
Nitab4.5_0000354g0130	yes|down	no|down	no|down	no|up
Nitab4.5_0002986g0060	yes|down	no|down	yes|down	no|up
Nitab4.5_0002587g0020	yes|down	yes|down	yes|down	no|down
Nitab4.5_0000100g0150	no|down	yes|down	yes|down	no|down
Nitab4.5_0000411g0010	yes|up	no|up	no|up	no|up
Nitab4.5_0001128g0080	yes|up	yes|up	yes|up	no|down
Nitab4.5_0008761g0030	yes|up	yes|up	yes|up	no|down
Nitab4.5_0000604g0140	no|down	no|down	yes|down	no|down
Nitab4.5_0003495g0020	no|down	no|down	yes|down	no|down
Nitab4.5_0004024g0020	no|up	yes|up	yes|up	yes|up
Nitab4.5_0001780g0020	yes|down	yes|down	no|down	no|down
Nitab4.5_0001214g0030	no|down	no|up	yes|up	no|down
Nitab4.5_0006748g0010	no|up	no|up	yes|up	yes|up
Nitab4.5_0002642g0060	no|up	no|up	yes|down	no|up
Nitab4.5_0002796g0030	yes|up	yes|up	no|up	no|down
Nitab4.5_0009623g0010	no|up	yes|up	no|up	no|up
Nitab4.5_0000268g0030	no|up	yes|down	no|down	no|down
Nitab4.5_0010486g0010	no|up	yes|up	no|up	no|up
Nitab4.5_0000295g0140	yes|down	no|down	no|down	no|down
Nitab4.5_0000702g0070	yes|down	no|down	no|down	no|down
Nitab4.5_0000807g0130	yes|up	yes|up	no|down	no|down
Nitab4.5_0010151g0010	yes|up	no|up	no|down	no|up
Nitab4.5_0002328g0050	no|up	yes|down	no|up	yes|down
Nitab4.5_0003218g0080	no|down	no|down	yes|down	no|down
Nitab4.5_0000570g0290	no|up	no|down	yes|down	no|down
Nitab4.5_0009585g0010	no|up	no|up	yes|up	no|up
Nitab4.5_0004219g0010	yes|down	yes|down	no|down	no|up
Nitab4.5_0000450g0050	no|down	no|down	no|down	yes|down
Nitab4.5_0000439g0080	yes|up	yes|up	no|down	no|down
Nitab4.5_0004399g0010	yes|down	no|down	no|up	no|up
Nitab4.5_0001049g0030	no|down	yes|up	no|down	yes|up
Nitab4.5_0003841g0040	yes|down	yes|down	no|down	no|down
Nitab4.5_0002722g0060	yes|down	yes|down	no|down	no|up
Nitab4.5_0004168g0110	no|down	no|down	yes|down	no|up
Nitab4.5_0004881g0050	no|up	yes|up	no|up	no|up
Nitab4.5_0000300g0260	no|up	yes|up	no|up	no|up
Nitab4.5_0004054g0020	yes|down	no|down	yes|down	no|down
Nitab4.5_0006171g0070	yes|down	yes|down	no|down	no|up
Nitab4.5_0005563g0040	yes|up	yes|up	no|up	no|down
Nitab4.5_0004978g0010	yes|down	no|down	no|up	no|up
Nitab4.5_0003283g0040	no|up	yes|up	no|up	no|up
Nitab4.5_0000231g0050	yes|down	no|down	no|up	no|up
Nitab4.5_0002322g0170	yes|down	yes|down	no|down	no|down
Nitab4.5_0011777g0010	yes|up	yes|up	no|up	no|down
Nitab4.5_0001600g0080	yes|up	yes|up	no|up	no|up
Nitab4.5_0001438g0020	no|up	yes|up	yes|up	no|up
Nitab4.5_0000881g0110	no|up	no|up	yes|up	no|up
Nitab4.5_0000190g0060	no|down	no|down	yes|down	no|up
Nitab4.5_0002857g0010	yes|up	yes|up	no|up	no|down
Nitab4.5_0001231g0050	no|down	no|down	yes|down	yes|down
Nitab4.5_0003096g0030	yes|up	no|up	no|down	no|down
Nitab4.5_0000753g0140	yes|up	no|up	no|down	no|down
Nitab4.5_0000385g0190	no|down	no|down	yes|down	no|down
Nitab4.5_0000410g0390	no|up	yes|up	yes|up	no|up
Nitab4.5_0000874g0180	no|up	yes|up	yes|up	no|up
Nitab4.5_0000806g0060	yes|up	no|down	yes|down	no|up
Nitab4.5_0002100g0040	yes|up	no|up	no|up	no|up
Nitab4.5_0011932g0010	yes|down	no|down	no|up	no|up
Nitab4.5_0008314g0010	no|up	no|down	yes|down	no|down
Nitab4.5_0007546g0020	yes|down	no|down	no|down	no|down
Nitab4.5_0005208g0020	yes|up	no|up	no|up	no|up
Nitab4.5_0003234g0130	no|down	yes|down	no|down	no|down
Nitab4.5_0004211g0010	no|down	yes|down	no|down	yes|down
Nitab4.5_0009581g0020	no|down	yes|down	no|down	no|up
Nitab4.5_0000229g0060	yes|up	no|up	no|down	no|up
Nitab4.5_0006630g0040	no|up	yes|up	no|up	no|up
Nitab4.5_0000004g0210	yes|up	no|up	yes|down	no|down
Nitab4.5_0011770g0020	no|up	yes|up	no|down	no|down
Nitab4.5_0001531g0050	yes|up	no|up	yes|down	yes|down
Nitab4.5_0010305g0010	yes|down	no|down	no|down	no|down
Nitab4.5_0005310g0030	yes|up	yes|up	no|up	no|down
Nitab4.5_0000742g0150	yes|down	yes|down	no|up	no|down
Nitab4.5_0003629g0030	yes|up	no|up	no|up	no|up
Nitab4.5_0008329g0040	yes|up	yes|up	no|down	no|down
Nitab4.5_0000614g0100	no|down	no|down	yes|up	no|down
Nitab4.5_0000629g0010	yes|up	yes|up	no|up	no|down
Nitab4.5_0000704g0050	yes|down	yes|down	no|down	no|up
Nitab4.5_0010499g0030	yes|up	no|up	no|up	no|down
Nitab4.5_0002553g0010	no|down	no|down	yes|down	no|down
Nitab4.5_0002726g0090	no|up	no|down	yes|down	no|down
Nitab4.5_0007975g0030	no|down	yes|down	no|down	no|down
Nitab4.5_0000879g0010	yes|up	no|up	no|up	no|down
Nitab4.5_0002797g0010	yes|up	no|up	no|up	no|down
Nitab4.5_0003781g0080	yes|up	yes|up	no|down	no|down
Nitab4.5_0001083g0010	yes|up	no|up	no|up	no|down
Nitab4.5_0010707g0010	no|down	no|down	yes|down	no|down
Nitab4.5_0001225g0050	yes|down	no|down	no|down	no|down
Nitab4.5_0006839g0020	yes|down	no|down	no|down	no|down
Nitab4.5_0003472g0010	no|up	yes|up	no|up	no|up
Nitab4.5_0001318g0010	no|up	no|down	yes|up	no|down
Nitab4.5_0001270g0120	yes|up	yes|up	no|up	no|up
Nitab4.5_0003417g0030	no|down	no|down	yes|up	no|up
Nitab4.5_0007342g0050	no|up	yes|up	no|up	no|up
Nitab4.5_0000350g0190	yes|up	yes|up	no|up	no|down
Nitab4.5_0000059g0320	no|up	no|up	yes|up	no|down
Nitab4.5_0007629g0030	yes|down	yes|down	no|down	no|up
Nitab4.5_0010074g0030	yes|up	yes|up	no|up	no|down
Nitab4.5_0000871g0060	yes|up	no|up	no|up	no|down
Nitab4.5_0003906g0050	no|up	no|up	yes|up	no|up
Nitab4.5_0000426g0230	yes|down	no|down	no|down	no|down
Nitab4.5_0009125g0010	yes|down	yes|down	no|down	no|down
Nitab4.5_0000798g0030	yes|down	yes|down	no|down	no|down
Nitab4.5_0003724g0020	no|down	no|down	yes|up	no|up
Nitab4.5_0000964g0030	yes|down	no|down	yes|down	no|up
Nitab4.5_0004657g0010	yes|up	yes|up	no|up	no|down
Nitab4.5_0006124g0030	yes|down	no|down	no|down	no|down
Nitab4.5_0000078g0080	no|up	no|up	yes|down	no|down
Nitab4.5_0009186g0020	yes|up	yes|up	no|up	no|down
Nitab4.5_0002345g0010	no|up	no|up	yes|up	no|down
Nitab4.5_0012137g0020	yes|up	no|up	no|down	no|down
Nitab4.5_0002616g0020	yes|down	yes|down	no|down	no|up
Nitab4.5_0002053g0010	yes|up	yes|up	yes|up	no|up
Nitab4.5_0003419g0010	yes|up	yes|up	no|up	no|down
Nitab4.5_0000014g0210	no|up	no|up	yes|up	no|down
Nitab4.5_0001668g0010	yes|up	no|up	no|up	no|up
Nitab4.5_0000709g0070	yes|up	yes|up	yes|up	no|down
Nitab4.5_0000224g0070	no|down	no|down	yes|down	no|down
Nitab4.5_0006134g0080	no|up	yes|up	no|up	no|down
Nitab4.5_0001012g0030	no|up	yes|up	yes|up	yes|up
Nitab4.5_0002112g0150	yes|down	yes|down	yes|down	no|down
Nitab4.5_0001095g0020	no|down	yes|down	no|down	no|down
Nitab4.5_0002972g0030	yes|up	no|up	no|down	no|down
Nitab4.5_0005990g0020	yes|up	no|up	no|up	no|down
Nitab4.5_0000072g0030	yes|down	yes|down	no|up	no|up
Nitab4.5_0000377g0010	yes|up	yes|up	yes|up	no|up
Nitab4.5_0000565g0170	yes|up	no|down	yes|down	no|down
Nitab4.5_0005873g0020	no|up	yes|up	no|up	no|up
Nitab4.5_0002279g0030	yes|up	no|up	no|up	no|down
Nitab4.5_0000116g0330	yes|up	no|up	no|down	no|down
Nitab4.5_0008317g0020	yes|up	no|up	no|down	no|up
Nitab4.5_0003066g0020	yes|down	yes|down	no|down	no|down
Nitab4.5_0000252g0270	yes|up	no|up	no|up	no|down
Nitab4.5_0000078g0010	yes|up	yes|up	no|up	no|down
Nitab4.5_0000332g0220	yes|up	no|up	no|down	no|down
Nitab4.5_0010567g0020	yes|up	no|down	yes|down	no|down
Nitab4.5_0000033g0360	no|up	no|up	yes|down	yes|down
Nitab4.5_0006836g0010	no|up	yes|up	no|down	no|down
Nitab4.5_0001461g0030	no|up	no|up	yes|up	no|up
Nitab4.5_0001883g0020	no|up	no|up	yes|up	no|down
Nitab4.5_0000796g0020	yes|down	yes|down	no|down	no|up
Nitab4.5_0000786g0160	yes|up	yes|up	no|down	no|down
Nitab4.5_0015089g0010	no|up	yes|up	yes|up	no|up
Nitab4.5_0000147g0030	yes|up	no|up	no|down	no|down
Nitab4.5_0004381g0030	yes|down	no|down	no|down	no|up
Nitab4.5_0001084g0030	yes|down	no|down	no|down	no|up
Nitab4.5_0003857g0040	no|down	yes|up	no|down	no|down
Nitab4.5_0000587g0080	yes|down	yes|down	yes|down	no|up
Nitab4.5_0015183g0010	no|down	no|up	yes|down	no|down
Nitab4.5_0002356g0140	yes|up	yes|up	yes|up	no|up
Nitab4.5_0004166g0060	no|up	yes|up	no|up	no|down
Nitab4.5_0004360g0050	no|down	yes|up	no|up	no|up
Nitab4.5_0000256g0310	no|up	no|up	yes|down	no|down
Nitab4.5_0001968g0020	yes|down	yes|down	no|down	no|down
Nitab4.5_0000851g0020	yes|up	no|up	no|up	no|down
Nitab4.5_0000705g0010	no|down	yes|down	no|down	no|down
Nitab4.5_0000900g0120	yes|down	no|down	no|down	no|up
Nitab4.5_0001163g0030	no|down	no|down	yes|down	no|down
Nitab4.5_0001323g0150	yes|up	no|up	yes|down	no|down
Nitab4.5_0001556g0100	yes|down	no|down	no|up	no|up
Nitab4.5_0012635g0010	yes|up	no|down	no|down	no|down
Nitab4.5_0001051g0110	yes|up	yes|up	no|up	no|down
Nitab4.5_0012701g0010	yes|up	no|up	yes|down	no|down
Nitab4.5_0006940g0020	yes|down	no|down	no|down	no|up
Nitab4.5_0000734g0090	yes|down	no|up	no|up	no|down
Nitab4.5_0000044g0170	yes|up	yes|up	no|up	no|up
Nitab4.5_0001425g0020	yes|up	yes|up	no|up	no|up
Nitab4.5_0000575g0080	yes|up	yes|up	no|down	no|down
Nitab4.5_0003308g0070	no|down	no|down	yes|down	no|down
Nitab4.5_0008683g0010	yes|up	no|up	no|down	no|down
Nitab4.5_0007131g0030	yes|up	yes|up	no|down	no|down
Nitab4.5_0007103g0010	yes|up	yes|up	yes|up	no|up
Nitab4.5_0004059g0030	no|down	no|down	yes|down	no|down
Nitab4.5_0008575g0020	no|up	no|up	yes|down	no|down
Nitab4.5_0001781g0200	yes|up	no|up	no|down	no|down
Nitab4.5_0005593g0010	no|up	no|down	yes|down	no|down
Nitab4.5_0002543g0150	no|down	no|down	yes|down	no|down
Nitab4.5_0000188g0120	yes|down	yes|down	no|down	no|down
Nitab4.5_0003514g0040	no|down	yes|down	yes|down	no|down
Nitab4.5_0007730g0010	no|up	yes|up	no|up	no|up
Nitab4.5_0002532g0070	yes|up	no|up	no|up	no|up
Nitab4.5_0000413g0150	yes|up	yes|up	no|down	no|down
Nitab4.5_0001970g0070	no|up	yes|up	yes|up	no|up
Nitab4.5_0002914g0060	no|down	no|down	yes|down	no|down
Nitab4.5_0012745g0010	yes|up	yes|up	yes|up	no|down
Nitab4.5_0002439g0100	no|down	no|up	yes|up	no|up
Nitab4.5_0003952g0070	yes|down	no|down	no|down	no|up
Nitab4.5_0001542g0050	no|up	no|up	yes|up	no|down
Nitab4.5_0004868g0020	yes|up	yes|up	no|up	no|up
Nitab4.5_0002765g0050	yes|down	no|down	no|up	no|down
Nitab4.5_0000500g0320	yes|up	no|down	no|down	no|down
Nitab4.5_0003869g0050	yes|down	no|down	no|up	no|up
Nitab4.5_0006998g0020	no|down	yes|down	no|down	no|down
Nitab4.5_0009193g0020	no|up	no|up	yes|down	no|down
Nitab4.5_0000846g0030	no|down	no|down	yes|down	no|down
Nitab4.5_0000283g0350	yes|down	yes|down	no|down	no|down
Nitab4.5_0002520g0010	yes|down	yes|down	yes|down	no|down
Nitab4.5_0000560g0090	yes|down	no|down	no|down	no|down
Nitab4.5_0002400g0020	yes|down	yes|down	no|down	yes|down
Nitab4.5_0008963g0030	yes|down	no|down	no|down	no|down
Nitab4.5_0000103g0440	no|up	no|up	no|down	yes|down
Nitab4.5_0006635g0010	no|up	yes|up	no|up	no|up
Nitab4.5_0008544g0010	yes|up	no|up	no|down	no|down
Nitab4.5_0000880g0080	yes|down	yes|down	no|down	no|up
Nitab4.5_0000380g0090	no|up	no|up	yes|up	no|up
Nitab4.5_0005411g0020	no|down	no|down	yes|down	no|down
Nitab4.5_0000288g0030	no|up	no|up	yes|down	no|up
Nitab4.5_0000132g0260	yes|down	yes|down	no|down	no|down
Nitab4.5_0006192g0030	no|down	no|down	yes|down	no|down
Nitab4.5_0002469g0010	no|up	yes|down	no|down	no|down
Nitab4.5_0004230g0010	yes|down	no|up	no|down	no|down
Nitab4.5_0003945g0160	no|down	no|down	yes|down	no|up
Nitab4.5_0009051g0020	yes|down	no|down	no|down	no|down
Nitab4.5_0003558g0010	no|up	no|up	yes|up	no|up
Nitab4.5_0002113g0040	no|up	yes|up	no|down	no|up
Nitab4.5_0009827g0030	yes|down	no|down	no|down	no|down
Nitab4.5_0004924g0080	no|down	no|down	yes|down	no|down
Nitab4.5_0001076g0110	yes|up	no|up	no|down	no|down
Nitab4.5_0002814g0010	yes|up	yes|up	no|up	no|up
Nitab4.5_0002709g0020	yes|up	yes|up	no|up	no|down
Nitab4.5_0005577g0010	yes|down	yes|down	no|down	no|up
Nitab4.5_0003439g0020	no|up	yes|up	yes|up	no|up
Nitab4.5_0003073g0020	yes|up	no|up	no|up	no|down
Nitab4.5_0000022g0110	no|down	yes|down	no|down	no|down
Nitab4.5_0000110g0040	no|up	yes|up	no|up	no|down
Nitab4.5_0002265g0090	no|down	no|up	yes|up	no|up
Nitab4.5_0005097g0060	no|up	no|up	yes|down	no|down
Nitab4.5_0003511g0020	yes|down	no|down	no|up	no|down
Nitab4.5_0016470g0010	yes|up	no|up	no|up	no|down
Nitab4.5_0005605g0020	yes|up	no|up	no|up	no|down
Nitab4.5_0001331g0180	yes|up	no|up	no|down	no|down
Nitab4.5_0014121g0010	no|down	yes|down	no|down	no|down
Nitab4.5_0001936g0110	yes|up	yes|up	no|up	no|up
Nitab4.5_0002838g0050	yes|up	yes|up	no|up	no|down
Nitab4.5_0003779g0140	no|up	yes|up	yes|up	no|up
Nitab4.5_0007383g0030	yes|down	no|down	no|down	no|down
Nitab4.5_0006826g0030	yes|down	no|up	no|down	no|up
Nitab4.5_0000137g0250	yes|up	yes|up	no|up	no|down
Nitab4.5_0002370g0050	no|up	no|up	yes|up	no|down
Nitab4.5_0000374g0060	yes|down	no|down	no|down	no|down
Nitab4.5_0005648g0020	no|up	yes|up	no|up	no|down
Nitab4.5_0000592g0320	no|up	yes|up	no|up	no|up
Nitab4.5_0000672g0060	no|down	yes|down	no|down	no|up
Nitab4.5_0000825g0010	yes|up	yes|up	yes|up	no|up
Nitab4.5_0012474g0030	no|up	yes|up	no|up	no|down
Nitab4.5_0000876g0060	yes|up	no|up	no|down	no|down
Nitab4.5_0000040g0080	yes|up	yes|up	no|up	no|down
Nitab4.5_0000348g0230	yes|down	yes|down	no|down	no|down
Nitab4.5_0007078g0010	yes|down	yes|down	no|down	no|down
Nitab4.5_0020695g0010	yes|down	no|down	no|down	no|up
Nitab4.5_0002214g0040	yes|up	yes|up	no|up	no|up
Nitab4.5_0000286g0040	no|down	no|up	yes|down	no|down
Nitab4.5_0000944g0030	no|up	yes|up	no|up	no|up
Nitab4.5_0000859g0200	yes|down	no|down	yes|down	yes|down
Nitab4.5_0000222g0350	no|up	no|up	yes|down	no|down
Nitab4.5_0003586g0030	yes|down	yes|down	yes|down	no|down
Nitab4.5_0002223g0050	yes|up	no|up	no|down	no|down
Nitab4.5_0007853g0050	yes|down	no|down	no|up	no|up
Nitab4.5_0000738g0050	yes|down	yes|down	no|down	no|down
Nitab4.5_0000604g0150	yes|down	no|down	no|up	no|down
Nitab4.5_0001772g0040	yes|down	yes|down	yes|down	no|down
Nitab4.5_0013836g0010	no|up	yes|up	yes|up	no|up
Nitab4.5_0000036g0030	yes|up	no|up	yes|down	no|down
Nitab4.5_0001780g0010	yes|down	yes|down	no|down	no|down
Nitab4.5_0004840g0050	yes|up	no|up	yes|up	no|up
Nitab4.5_0002718g0010	no|up	no|down	no|down	yes|down
Nitab4.5_0003313g0040	yes|down	no|down	yes|down	no|up
Nitab4.5_0001288g0220	no|up	yes|up	no|up	no|up
Nitab4.5_0001778g0010	no|down	no|up	yes|up	no|up
Nitab4.5_0001888g0050	no|down	yes|down	no|down	no|down
Nitab4.5_0004738g0050	yes|up	yes|up	no|up	no|down
Nitab4.5_0000045g0480	yes|down	yes|down	no|down	no|down
Nitab4.5_0000383g0170	no|up	no|up	yes|up	no|up
Nitab4.5_0008811g0010	yes|up	yes|up	no|up	no|down
Nitab4.5_0001653g0040	no|up	no|up	no|down	yes|down
Nitab4.5_0009585g0020	no|up	yes|up	no|up	no|up
Nitab4.5_0002621g0010	yes|down	no|down	no|up	no|down
Nitab4.5_0000616g0110	yes|up	yes|up	no|down	no|down
Nitab4.5_0002658g0090	yes|down	no|down	yes|down	no|down
Nitab4.5_0000202g0130	yes|down	yes|down	no|down	no|down
Nitab4.5_0000310g0060	yes|down	yes|down	no|down	no|up
Nitab4.5_0001574g0030	yes|up	yes|up	no|up	no|up
Nitab4.5_0005079g0060	yes|down	yes|down	no|down	no|up
Nitab4.5_0007415g0010	no|up	no|down	yes|down	no|down
Nitab4.5_0000596g0030	no|down	yes|down	no|down	no|down
Nitab4.5_0000099g0090	yes|up	yes|up	no|down	no|up
Nitab4.5_0001730g0160	yes|up	no|up	no|down	no|down
Nitab4.5_0000751g0040	yes|up	no|up	no|up	no|down
Nitab4.5_0000306g0050	yes|up	yes|up	no|up	no|up
Nitab4.5_0001468g0070	yes|up	yes|up	no|up	no|down
Nitab4.5_0000061g0330	yes|down	no|down	no|down	no|down
Nitab4.5_0007303g0050	yes|up	yes|up	no|up	no|down
Nitab4.5_0001952g0080	no|up	no|up	yes|up	no|up
Nitab4.5_0002906g0080	yes|down	yes|down	no|down	no|down
Nitab4.5_0004271g0030	yes|down	no|down	no|down	no|up
Nitab4.5_0002488g0020	yes|up	no|up	no|up	no|down
Nitab4.5_0000714g0030	yes|up	yes|up	no|up	no|down
Nitab4.5_0000881g0100	no|up	no|up	yes|up	no|up
Nitab4.5_0000011g0090	yes|up	no|up	no|up	no|down
Nitab4.5_0000524g0080	no|up	yes|up	yes|up	no|up
Nitab4.5_0008962g0010	yes|up	no|up	no|up	no|down
Nitab4.5_0000337g0110	no|up	no|down	yes|down	no|down
Nitab4.5_0009916g0020	no|down	yes|down	yes|down	yes|down
Nitab4.5_0000497g0200	yes|up	yes|up	yes|up	no|down
Nitab4.5_0000293g0040	no|down	no|down	no|down	yes|down
Nitab4.5_0007480g0030	yes|down	yes|down	yes|down	no|up
Nitab4.5_0013970g0010	yes|up	yes|up	no|up	no|down
Nitab4.5_0000525g0040	no|down	no|up	no|down	yes|up
Nitab4.5_0002435g0030	yes|up	no|up	no|down	no|down
Nitab4.5_0000732g0180	yes|up	no|up	no|down	no|down
Nitab4.5_0002100g0050	yes|up	yes|up	yes|up	no|up
Nitab4.5_0000978g0010	yes|up	no|up	no|up	no|down
Nitab4.5_0004511g0040	yes|up	yes|up	no|down	no|down
Nitab4.5_0000026g0050	yes|up	yes|up	no|down	no|down
Nitab4.5_0005128g0060	no|down	yes|down	no|down	no|down
Nitab4.5_0003241g0010	no|up	no|down	yes|down	no|down
Nitab4.5_0001759g0080	no|down	no|up	yes|up	no|up
Nitab4.5_0002720g0090	no|up	no|up	yes|up	no|up
Nitab4.5_0010715g0010	yes|up	no|up	yes|up	no|up
Nitab4.5_0004166g0050	yes|up	yes|up	no|up	no|up
Nitab4.5_0004506g0120	yes|up	yes|up	no|down	no|down
Nitab4.5_0000383g0200	no|up	yes|up	no|down	no|down
Nitab4.5_0001003g0160	yes|down	yes|down	yes|down	no|down
Nitab4.5_0000598g0090	no|up	yes|up	no|up	no|up
Nitab4.5_0019152g0010	no|down	no|down	yes|down	no|up
Nitab4.5_0006117g0010	yes|up	yes|up	yes|up	no|down
Nitab4.5_0003374g0020	no|down	no|down	yes|down	no|up
Nitab4.5_0001998g0070	yes|up	no|up	no|up	no|down
Nitab4.5_0000696g0030	yes|down	no|down	no|down	no|down
Nitab4.5_0007343g0020	no|down	yes|down	yes|down	no|down
Nitab4.5_0009046g0010	no|up	no|up	yes|up	no|down
Nitab4.5_0000269g0090	yes|down	yes|down	yes|down	no|up
Nitab4.5_0000625g0060	yes|down	no|down	no|down	no|up
Nitab4.5_0008499g0040	no|up	yes|up	no|up	no|up
Nitab4.5_0000527g0160	no|down	yes|down	no|down	no|down
Nitab4.5_0000916g0130	yes|up	no|up	no|up	no|down
Nitab4.5_0002097g0010	yes|up	no|up	no|up	no|down
Nitab4.5_0002824g0110	yes|down	yes|down	no|down	no|down
Nitab4.5_0000128g0200	yes|down	yes|down	no|down	no|up
Nitab4.5_0008568g0040	no|up	no|down	yes|down	no|down
Nitab4.5_0000214g0120	yes|up	yes|up	no|up	no|down
Nitab4.5_0002450g0020	yes|up	no|up	no|down	no|down
Nitab4.5_0002758g0010	yes|up	no|up	no|down	no|down
Nitab4.5_0000863g0200	yes|down	yes|down	no|down	no|up
Nitab4.5_0002287g0070	no|down	yes|down	yes|down	no|down
Nitab4.5_0001174g0010	yes|up	yes|up	no|up	no|down
Nitab4.5_0000784g0030	yes|up	yes|up	yes|up	no|down
Nitab4.5_0000943g0050	no|up	no|up	yes|up	no|down
Nitab4.5_0000158g0040	no|down	no|down	yes|down	no|down
Nitab4.5_0007163g0020	no|up	yes|up	no|down	no|down
Nitab4.5_0003074g0030	no|up	no|down	yes|down	yes|down
Nitab4.5_0000207g0020	yes|up	yes|up	no|up	no|up
Nitab4.5_0001129g0060	yes|down	yes|down	no|down	no|down
Nitab4.5_0003526g0060	yes|up	no|up	no|up	no|down
Nitab4.5_0000726g0050	yes|up	no|up	no|up	no|up
Nitab4.5_0000063g0200	no|up	yes|up	no|up	no|down
Nitab4.5_0004474g0030	yes|up	no|up	no|up	no|down
Nitab4.5_0000787g0220	yes|up	no|up	yes|down	yes|down
Nitab4.5_0009399g0040	no|up	yes|up	no|down	no|down
Nitab4.5_0026775g0010	yes|up	no|up	no|up	no|down
Nitab4.5_0002545g0070	yes|down	yes|down	no|down	no|up
Nitab4.5_0000960g0030	no|up	yes|up	yes|up	no|down
Nitab4.5_0000023g0760	yes|down	no|down	no|down	no|down
Nitab4.5_0001737g0090	yes|down	yes|down	no|down	no|up
Nitab4.5_0000715g0010	yes|up	yes|up	yes|up	no|up
Nitab4.5_0002527g0020	yes|up	yes|up	no|down	no|up
Nitab4.5_0001704g0020	yes|up	yes|up	no|up	no|up
Nitab4.5_0003542g0010	yes|down	yes|down	no|down	no|down
Nitab4.5_0005730g0010	yes|down	yes|down	yes|down	no|up
Nitab4.5_0001286g0040	yes|up	no|up	no|down	no|down
Nitab4.5_0002805g0160	yes|down	yes|down	no|down	no|down
Nitab4.5_0007898g0010	yes|up	no|up	yes|up	no|up
Nitab4.5_0000224g0060	yes|up	no|up	no|down	no|down
Nitab4.5_0000440g0090	no|up	no|up	yes|down	no|down
Nitab4.5_0006548g0010	yes|down	no|down	no|down	no|up
Nitab4.5_0004435g0020	yes|up	yes|up	no|up	no|up
Nitab4.5_0002140g0020	no|up	yes|up	no|up	no|up
Nitab4.5_0001699g0090	yes|up	no|up	no|up	no|up
Nitab4.5_0002014g0010	no|down	no|down	yes|down	no|up
Nitab4.5_0000043g0290	yes|down	yes|down	no|down	no|up
Nitab4.5_0006860g0040	yes|up	no|up	no|up	no|down
Nitab4.5_0000535g0130	yes|down	yes|down	no|down	no|up
Nitab4.5_0000804g0040	yes|down	yes|down	no|up	no|up
Nitab4.5_0000657g0010	no|up	yes|up	no|up	no|up
Nitab4.5_0002977g0010	yes|down	yes|down	no|down	no|down
Nitab4.5_0000169g0120	yes|up	yes|up	yes|up	no|up
Nitab4.5_0001211g0200	yes|up	yes|up	no|up	no|up
Nitab4.5_0009451g0010	yes|up	yes|up	no|up	no|down
Nitab4.5_0003145g0030	yes|down	yes|down	no|down	no|up
Nitab4.5_0008402g0030	no|down	no|up	yes|up	no|down
Nitab4.5_0001591g0020	no|down	yes|down	no|down	no|down
Nitab4.5_0005402g0030	yes|down	yes|down	no|down	no|up
Nitab4.5_0002392g0100	no|up	yes|down	yes|down	no|down
Nitab4.5_0000252g0240	no|up	yes|up	no|up	no|down
Nitab4.5_0001083g0070	no|up	no|down	yes|down	no|down
Nitab4.5_0000848g0010	yes|down	yes|down	no|down	no|up
Nitab4.5_0005249g0030	yes|up	yes|up	yes|up	no|up
Nitab4.5_0000143g0580	yes|up	yes|up	no|down	no|down
Nitab4.5_0010567g0030	yes|up	no|up	no|up	no|down
Nitab4.5_0001626g0010	yes|up	yes|up	no|no test	no|no test
Nitab4.5_0005986g0020	no|up	no|down	yes|down	no|down
Nitab4.5_0001477g0170	yes|up	no|up	no|up	no|down
Nitab4.5_0000394g0080	no|up	yes|up	no|up	no|down
Nitab4.5_0001327g0060	no|up	yes|up	no|up	yes|up
Nitab4.5_0000007g0300	no|down	no|down	yes|down	no|down
Nitab4.5_0002008g0060	no|up	yes|up	no|down	yes|up
Nitab4.5_0009676g0030	no|down	yes|up	no|up	no|up
Nitab4.5_0000302g0150	yes|down	yes|down	no|down	no|up
Nitab4.5_0000342g0270	yes|down	yes|down	no|down	no|up
Nitab4.5_0000574g0190	no|down	no|down	yes|down	no|down
Nitab4.5_0006892g0030	yes|up	yes|up	no|up	no|down
Nitab4.5_0006822g0020	no|up	yes|up	yes|up	no|up
Nitab4.5_0001467g0100	yes|up	yes|up	no|up	no|up
Nitab4.5_0008037g0010	yes|up	yes|up	no|up	no|down
Nitab4.5_0012525g0030	no|down	yes|down	yes|down	no|down
Nitab4.5_0002723g0010	yes|up	no|up	no|down	no|down
Nitab4.5_0012502g0010	no|up	no|up	yes|down	no|down
Nitab4.5_0000673g0170	yes|up	no|up	no|up	no|down
Nitab4.5_0003674g0090	yes|down	yes|down	yes|down	yes|down
Nitab4.5_0003536g0050	yes|up	yes|up	no|up	no|up
Nitab4.5_0006224g0020	no|up	yes|down	no|down	no|down
Nitab4.5_0009018g0020	no|down	no|up	yes|down	no|down
Nitab4.5_0003265g0100	yes|up	no|up	no|up	no|down
Nitab4.5_0000070g0020	no|no test	yes|down	yes|down	yes|down
Nitab4.5_0000307g0060	yes|up	no|up	no|down	no|down
Nitab4.5_0000666g0100	no|down	yes|down	yes|down	no|down
Nitab4.5_0005019g0060	yes|down	yes|down	no|down	no|up
Nitab4.5_0000360g0100	yes|down	no|down	no|down	no|up
Nitab4.5_0003308g0060	no|down	yes|down	no|down	no|up
Nitab4.5_0007605g0010	yes|up	yes|up	no|up	no|down
Nitab4.5_0004756g0070	yes|up	no|up	no|up	no|up
Nitab4.5_0012805g0010	yes|up	no|up	no|up	no|up
Nitab4.5_0002440g0040	yes|up	no|up	no|up	no|down
Nitab4.5_0002129g0070	yes|down	no|down	no|down	no|down
Nitab4.5_0004234g0080	yes|up	no|up	no|down	no|down
Nitab4.5_0001803g0050	no|down	no|up	yes|up	no|up
Nitab4.5_0012488g0010	yes|down	yes|down	no|down	no|up
Nitab4.5_0008740g0010	no|up	no|up	yes|up	no|up
Nitab4.5_0009812g0030	yes|down	no|down	no|up	no|up
Nitab4.5_0002333g0100	no|up	no|down	no|down	yes|down
Nitab4.5_0009737g0010	yes|down	no|down	no|down	no|down
Nitab4.5_0001074g0130	no|down	no|down	yes|down	no|down
Nitab4.5_0001463g0010	yes|up	yes|up	yes|up	no|up
Nitab4.5_0002050g0100	yes|down	yes|down	no|down	no|up
Nitab4.5_0004854g0020	yes|up	yes|up	no|up	no|down
Nitab4.5_0002532g0060	yes|up	no|up	no|up	no|down
Nitab4.5_0000659g0110	yes|up	no|up	no|up	no|down
Nitab4.5_0000147g0200	yes|down	yes|down	no|down	no|up
Nitab4.5_0004052g0010	yes|up	yes|up	no|up	no|down
Nitab4.5_0000811g0050	no|up	no|up	yes|down	no|down
Nitab4.5_0000307g0200	no|down	no|up	yes|up	no|up
Nitab4.5_0003093g0040	no|down	no|down	yes|down	no|down
Nitab4.5_0002765g0040	no|up	no|up	yes|down	no|down
Nitab4.5_0022180g0010	yes|down	yes|down	no|down	no|up
Nitab4.5_0002329g0140	yes|up	yes|up	yes|up	no|down
Nitab4.5_0004153g0030	yes|up	yes|up	no|up	no|up
Nitab4.5_0008887g0010	no|up	yes|up	no|down	no|up
Nitab4.5_0009260g0030	yes|down	yes|down	no|down	no|up
Nitab4.5_0012341g0020	yes|up	yes|down	yes|down	no|down
Nitab4.5_0001816g0110	yes|down	no|down	no|down	no|up
Nitab4.5_0000386g0150	yes|up	yes|up	no|up	no|up
Nitab4.5_0008963g0020	yes|up	no|up	no|up	no|down
Nitab4.5_0007045g0010	yes|down	yes|down	no|down	no|down
Nitab4.5_0004364g0050	no|down	no|up	yes|down	no|down
Nitab4.5_0003208g0010	no|up	no|up	yes|up	no|up
Nitab4.5_0010552g0010	yes|down	yes|down	no|down	no|down
Nitab4.5_0000519g0140	yes|up	yes|up	no|up	no|up
Nitab4.5_0001955g0160	yes|down	no|down	no|down	no|up
Nitab4.5_0002900g0010	no|down	no|up	yes|up	no|up
Nitab4.5_0000017g0250	yes|up	no|up	no|up	no|down
Nitab4.5_0015157g0010	yes|up	no|up	no|up	no|down
Nitab4.5_0000434g0170	yes|down	yes|down	no|down	no|up
Nitab4.5_0006405g0010	yes|down	yes|down	no|down	no|up
Nitab4.5_0002415g0020	yes|up	yes|up	no|up	no|down
Nitab4.5_0000044g0230	yes|down	no|down	no|down	no|up
Nitab4.5_0009602g0010	yes|up	no|up	no|down	no|down
Nitab4.5_0000512g0230	no|down	no|down	yes|down	no|down
Nitab4.5_0000430g0050	yes|down	yes|down	no|down	no|down
Nitab4.5_0001110g0030	no|down	yes|down	yes|down	no|down
Nitab4.5_0002940g0060	yes|up	yes|up	no|up	no|down
Nitab4.5_0002889g0050	yes|down	yes|down	no|down	no|down
Nitab4.5_0003402g0050	yes|up	no|up	no|up	no|down
Nitab4.5_0003519g0070	yes|down	no|down	yes|down	no|down
Nitab4.5_0010488g0010	yes|up	yes|up	no|up	no|down
Nitab4.5_0003439g0030	no|down	yes|up	no|up	no|down
Nitab4.5_0006971g0030	yes|down	no|down	no|down	no|up
Nitab4.5_0000103g0120	yes|up	yes|up	yes|up	no|up
Nitab4.5_0003979g0030	no|down	yes|down	no|down	no|down
Nitab4.5_0006317g0040	yes|up	no|up	no|up	no|down
Nitab4.5_0000245g0270	yes|down	no|up	no|up	no|up
Nitab4.5_0006342g0030	no|down	yes|down	no|down	no|up
Nitab4.5_0005117g0010	yes|down	yes|down	no|down	no|up
Nitab4.5_0003073g0010	yes|up	yes|up	no|down	no|down
Nitab4.5_0001636g0030	yes|up	yes|up	no|up	no|up
Nitab4.5_0005586g0040	yes|up	yes|up	no|up	no|down
Nitab4.5_0000374g0010	yes|up	yes|up	no|up	no|down
Nitab4.5_0000195g0240	yes|down	no|down	no|down	no|down
Nitab4.5_0004775g0070	no|down	no|down	yes|down	no|up
Nitab4.5_0000876g0070	no|up	yes|up	no|up	no|down
Nitab4.5_0010151g0020	yes|up	no|up	no|down	no|down
Nitab4.5_0001119g0110	no|up	yes|up	yes|up	no|up
Nitab4.5_0000702g0130	yes|up	yes|up	no|up	no|down
Nitab4.5_0009510g0020	yes|up	yes|up	no|up	no|up
Nitab4.5_0027211g0010	yes|up	yes|up	no|up	no|down
Nitab4.5_0002231g0050	yes|up	yes|up	no|up	no|down
Nitab4.5_0008462g0010	yes|up	no|up	no|up	no|down
Nitab4.5_0000786g0170	no|up	no|down	yes|down	no|down
Nitab4.5_0000825g0020	yes|up	yes|up	no|up	no|up
Nitab4.5_0000286g0030	yes|up	yes|up	no|up	no|down
Nitab4.5_0006355g0030	yes|up	yes|up	no|up	no|up
Nitab4.5_0007575g0010	no|up	yes|up	no|up	no|down
Nitab4.5_0011307g0020	yes|up	yes|up	no|up	no|down
Nitab4.5_0006110g0010	yes|up	no|up	no|up	no|down
Nitab4.5_0000153g0050	yes|up	yes|up	no|down	no|down
Nitab4.5_0000589g0020	yes|up	yes|up	no|up	no|down
Nitab4.5_0002160g0040	yes|up	yes|up	yes|up	yes|up
Nitab4.5_0003652g0020	yes|up	no|up	no|up	no|down
Nitab4.5_0000269g0190	yes|up	no|up	no|up	no|down
Nitab4.5_0000068g0570	yes|up	yes|up	yes|up	yes|up
Nitab4.5_0003114g0010	no|up	yes|up	no|up	no|up
Nitab4.5_0015454g0010	no|up	no|down	yes|down	no|down
Nitab4.5_0001772g0050	no|down	no|up	yes|up	no|up
Nitab4.5_0006485g0040	yes|up	yes|up	no|up	no|down
Nitab4.5_0000283g0120	no|up	yes|up	no|down	no|down
Nitab4.5_0001038g0130	yes|up	yes|up	no|up	no|down
Nitab4.5_0006543g0010	yes|down	yes|down	no|down	no|down
Nitab4.5_0006695g0090	no|down	yes|down	no|down	no|up
Nitab4.5_0000340g0140	no|down	yes|down	no|down	yes|down
Nitab4.5_0003495g0040	yes|down	yes|down	no|down	no|up
Nitab4.5_0000717g0030	no|up	yes|up	no|up	no|up
Nitab4.5_0014443g0010	no|up	no|down	yes|down	no|down
Nitab4.5_0000827g0040	yes|down	yes|down	yes|down	no|down
Nitab4.5_0001311g0150	no|up	yes|up	no|up	yes|up
Nitab4.5_0004982g0010	no|down	yes|down	no|down	no|down
Nitab4.5_0004458g0020	yes|down	no|down	no|down	no|down
Nitab4.5_0003368g0030	yes|up	yes|up	yes|up	no|down
Nitab4.5_0001201g0020	yes|up	yes|up	yes|up	no|down
Nitab4.5_0001555g0010	yes|up	no|up	no|up	no|up
Nitab4.5_0001451g0010	yes|up	no|up	no|up	no|up
Nitab4.5_0000711g0020	no|up	yes|up	no|up	no|down
Nitab4.5_0001896g0070	no|up	no|up	yes|up	no|up
Nitab4.5_0004525g0030	yes|up	no|up	no|up	no|up
Nitab4.5_0005376g0090	yes|down	yes|down	no|down	no|down
Nitab4.5_0010151g0030	no|down	yes|down	yes|down	no|down
Nitab4.5_0004806g0020	no|up	no|up	yes|up	no|up
Nitab4.5_0001856g0010	yes|up	no|up	no|up	no|down
Nitab4.5_0002961g0010	no|up	no|down	no|down	yes|down
Nitab4.5_0000800g0030	no|up	no|up	yes|down	no|down
Nitab4.5_0015027g0010	no|up	yes|up	no|down	no|down
Nitab4.5_0000450g0070	no|up	no|down	no|up	yes|down
Nitab4.5_0009058g0010	yes|up	yes|up	no|up	no|up
Nitab4.5_0001367g0070	yes|up	yes|up	no|up	no|up
Nitab4.5_0002175g0010	yes|up	yes|up	yes|up	no|up
Nitab4.5_0001583g0120	no|down	no|up	yes|up	no|up
Nitab4.5_0000231g0070	no|up	no|down	yes|up	no|up
Nitab4.5_0001761g0140	no|down	no|down	yes|down	no|down
Nitab4.5_0000503g0010	no|up	no|up	yes|down	no|up
Nitab4.5_0000778g0020	no|down	yes|down	no|down	no|down
Nitab4.5_0001663g0210	yes|up	yes|up	no|up	no|down
Nitab4.5_0005364g0040	no|up	no|down	yes|down	no|down
Nitab4.5_0000105g0080	yes|up	no|up	no|down	no|down
Nitab4.5_0006256g0020	yes|up	yes|up	no|down	no|down
Nitab4.5_0004048g0010	no|down	yes|down	no|down	no|down
Nitab4.5_0001200g0100	yes|up	no|up	no|down	no|down
Nitab4.5_0006174g0010	no|up	no|up	yes|up	no|up
Nitab4.5_0000296g0030	no|down	no|down	yes|down	no|down
Nitab4.5_0005070g0010	no|up	no|down	yes|down	no|down
Nitab4.5_0000337g0100	yes|down	yes|down	no|down	no|down
Nitab4.5_0002553g0030	no|up	yes|up	yes|up	no|down
Nitab4.5_0001755g0120	yes|up	no|up	no|up	no|down
Nitab4.5_0000015g0180	yes|up	yes|up	no|up	no|down
Nitab4.5_0000462g0040	yes|up	no|up	no|down	no|down
Nitab4.5_0012949g0010	yes|up	yes|up	no|up	no|down
Nitab4.5_0004642g0030	yes|up	yes|up	yes|up	no|up
Nitab4.5_0006875g0010	no|down	no|down	yes|down	no|down
Nitab4.5_0005150g0030	yes|down	no|down	no|up	no|up
Nitab4.5_0000525g0070	no|down	no|no test	no|up	yes|up
Nitab4.5_0001336g0050	yes|down	yes|down	no|down	no|down
Nitab4.5_0003547g0030	yes|down	no|down	no|down	no|up
Nitab4.5_0000287g0240	no|up	yes|up	no|up	no|down
Nitab4.5_0001763g0070	no|down	no|down	yes|down	no|down
Nitab4.5_0001410g0050	yes|down	no|down	no|down	no|up
Nitab4.5_0005015g0020	no|up	yes|up	no|up	no|up
Nitab4.5_0000916g0100	yes|up	no|up	no|down	no|down
Nitab4.5_0008314g0070	no|down	yes|down	no|down	no|up
Nitab4.5_0001991g0020	no|down	yes|down	yes|down	no|down
Nitab4.5_0002819g0010	yes|up	yes|up	no|up	no|down
Nitab4.5_0000544g0050	yes|up	yes|up	no|up	no|down
Nitab4.5_0000783g0240	no|up	yes|up	no|up	no|up
Nitab4.5_0000121g0140	no|up	no|up	yes|up	no|up
Nitab4.5_0001406g0020	yes|up	no|up	no|down	no|down
Nitab4.5_0001140g0220	yes|up	yes|up	no|up	no|down
Nitab4.5_0004804g0010	yes|down	yes|down	yes|down	no|down
Nitab4.5_0000312g0020	yes|down	yes|down	no|down	no|down
Nitab4.5_0016451g0010	yes|up	yes|up	yes|up	no|down
Nitab4.5_0000212g0110	yes|down	no|down	no|up	no|up
Nitab4.5_0001410g0180	yes|down	yes|down	no|down	no|up
Nitab4.5_0009876g0020	no|up	no|up	yes|down	no|down
Nitab4.5_0000202g0090	yes|down	yes|down	no|down	no|down
Nitab4.5_0000523g0070	yes|up	yes|up	no|up	no|down
Nitab4.5_0000527g0170	no|up	no|up	yes|up	no|up
Nitab4.5_0001494g0070	yes|up	yes|up	no|up	no|down
Nitab4.5_0000008g0150	yes|up	no|up	no|down	no|down
Nitab4.5_0000090g0190	no|up	yes|up	yes|up	no|up
Nitab4.5_0006409g0030	yes|down	no|down	no|down	no|up
Nitab4.5_0005437g0020	yes|up	no|up	no|down	no|down
Nitab4.5_0000715g0160	yes|up	no|up	no|up	no|up
Nitab4.5_0002031g0050	yes|down	no|down	no|down	no|up
Nitab4.5_0004657g0030	yes|down	yes|down	yes|down	no|down
Nitab4.5_0012340g0030	no|up	no|up	yes|up	no|down
Nitab4.5_0001735g0150	yes|up	yes|up	no|up	no|down
Nitab4.5_0000556g0010	yes|down	no|down	no|down	no|down
Nitab4.5_0008779g0030	yes|down	no|down	no|up	no|up
Nitab4.5_0008919g0020	yes|down	no|down	no|down	no|up
Nitab4.5_0000007g0190	yes|down	no|down	no|up	no|up
Nitab4.5_0000559g0430	no|up	yes|up	yes|up	no|up
Nitab4.5_0004564g0020	yes|up	yes|up	no|down	yes|down
Nitab4.5_0000718g0210	yes|up	no|up	no|down	no|down
Nitab4.5_0004280g0090	yes|up	yes|up	no|up	no|down
Nitab4.5_0000762g0090	no|down	no|down	yes|up	no|up
Nitab4.5_0003356g0020	yes|up	yes|down	no|up	no|down
Nitab4.5_0006030g0020	no|down	yes|down	no|down	no|down
Nitab4.5_0003074g0020	no|up	no|down	yes|down	no|down
Nitab4.5_0007527g0030	no|down	no|down	yes|down	no|down
Nitab4.5_0013129g0010	yes|down	no|down	no|down	no|up
Nitab4.5_0000871g0040	yes|up	no|up	no|down	no|down
Nitab4.5_0003015g0010	yes|up	yes|up	no|up	no|down
Nitab4.5_0000472g0020	no|down	no|down	yes|down	no|down
Nitab4.5_0001324g0090	yes|up	no|down	no|down	no|down
Nitab4.5_0008779g0020	yes|up	yes|up	no|up	no|down
Nitab4.5_0009401g0020	no|down	yes|down	no|down	no|up
Nitab4.5_0000868g0080	no|down	no|down	yes|down	no|down
Nitab4.5_0002165g0020	no|up	yes|up	no|up	no|up
Nitab4.5_0000097g0190	yes|down	yes|down	yes|down	no|up
Nitab4.5_0002114g0130	no|up	yes|up	yes|up	no|up
Nitab4.5_0001160g0100	no|up	yes|up	no|up	no|down
Nitab4.5_0000019g0400	yes|up	no|up	no|down	no|down
Nitab4.5_0006370g0020	no|up	no|up	yes|down	no|up
Nitab4.5_0000668g0100	yes|down	no|down	no|down	no|up
Nitab4.5_0002618g0020	yes|up	no|down	yes|up	no|down
Nitab4.5_0000376g0130	yes|up	yes|up	no|up	no|up
Nitab4.5_0004546g0050	yes|up	yes|up	yes|up	no|up
Nitab4.5_0004303g0010	yes|down	no|down	no|no test	no|down
Nitab4.5_0002825g0020	yes|up	yes|up	yes|up	no|up
Nitab4.5_0008743g0010	yes|down	yes|down	no|down	no|up
Nitab4.5_0000435g0120	yes|up	no|up	no|up	no|down
Nitab4.5_0000643g0010	yes|up	yes|up	no|up	no|down
Nitab4.5_0010919g0010	no|down	no|up	yes|up	no|up
Nitab4.5_0005463g0080	yes|up	yes|up	no|down	no|down
Nitab4.5_0005439g0040	no|down	no|down	yes|down	no|down
Nitab4.5_0002859g0150	yes|up	no|up	no|up	no|down
Nitab4.5_0000483g0130	no|down	no|down	yes|down	no|down
Nitab4.5_0000527g0200	yes|up	yes|up	yes|up	no|down
Nitab4.5_0009025g0050	yes|up	yes|up	no|up	no|down
Nitab4.5_0010949g0010	yes|down	no|down	no|down	no|down
Nitab4.5_0000216g0340	yes|up	no|up	no|down	no|down
Nitab4.5_0000145g0160	yes|up	no|up	no|up	no|down
Nitab4.5_0008402g0020	no|down	no|down	yes|up	no|down
Nitab4.5_0000287g0090	yes|up	no|up	no|up	no|down
Nitab4.5_0000939g0050	no|up	no|up	yes|up	no|up
Nitab4.5_0007926g0010	yes|down	yes|down	no|down	no|down
Nitab4.5_0006110g0080	no|down	no|down	yes|down	no|down
Nitab4.5_0005249g0020	yes|up	yes|up	no|up	no|down
Nitab4.5_0000360g0080	no|up	yes|up	no|up	no|up
Nitab4.5_0010022g0010	yes|down	yes|down	no|down	no|down
Nitab4.5_0014528g0010	no|down	no|down	yes|down	no|down
Nitab4.5_0004794g0040	yes|down	no|down	yes|down	no|down
Nitab4.5_0005658g0020	yes|down	no|down	no|up	no|up
Nitab4.5_0000143g0590	no|up	no|up	yes|up	no|up
Nitab4.5_0001471g0060	yes|up	no|up	no|up	no|down
Nitab4.5_0002654g0070	yes|down	no|up	no|up	no|up
Nitab4.5_0005589g0050	yes|down	no|down	no|up	no|up
Nitab4.5_0000009g0480	yes|up	yes|up	no|up	no|down
Nitab4.5_0004311g0010	no|up	yes|up	yes|up	no|up
Nitab4.5_0000373g0060	yes|up	no|up	no|down	no|down
Nitab4.5_0003436g0040	yes|up	no|up	no|up	no|up
Nitab4.5_0005345g0050	yes|down	yes|down	yes|down	no|down
Nitab4.5_0005994g0020	no|down	no|down	yes|down	no|up
Nitab4.5_0001962g0090	yes|down	yes|down	no|down	no|down
Nitab4.5_0002983g0010	yes|up	no|up	no|up	no|up
Nitab4.5_0000392g0120	yes|up	no|up	no|up	no|down
Nitab4.5_0001211g0110	yes|up	no|up	no|down	no|down
Nitab4.5_0006946g0060	no|down	yes|up	yes|up	yes|up
Nitab4.5_0003890g0010	no|up	no|down	yes|up	no|up
Nitab4.5_0012771g0010	no|up	yes|up	yes|up	no|down
Nitab4.5_0001454g0160	no|up	yes|down	no|down	no|down
Nitab4.5_0003268g0040	yes|down	yes|down	no|down	no|down
Nitab4.5_0000007g0040	yes|up	yes|up	no|up	no|up
Nitab4.5_0000006g0380	yes|up	yes|up	no|up	no|up
Nitab4.5_0011064g0030	yes|down	no|down	no|down	no|up
Nitab4.5_0006545g0020	yes|down	yes|down	no|down	no|up
Nitab4.5_0008875g0030	yes|up	no|up	no|down	no|down
Nitab4.5_0001913g0180	no|down	yes|down	yes|down	no|down
Nitab4.5_0001031g0140	no|up	yes|up	yes|up	no|up
Nitab4.5_0009044g0040	no|down	yes|down	no|down	no|up
Nitab4.5_0000238g0040	no|up	no|down	yes|down	no|down
Nitab4.5_0002645g0050	yes|down	no|down	no|down	no|up
Nitab4.5_0000162g0040	yes|up	yes|up	no|up	no|up
Nitab4.5_0000543g0110	yes|up	yes|up	no|up	no|down
Nitab4.5_0000131g0450	no|down	no|down	yes|down	no|up
Nitab4.5_0002885g0070	no|down	no|down	yes|down	no|down
Nitab4.5_0001747g0030	no|up	yes|up	no|up	no|up
Nitab4.5_0006673g0030	no|down	no|down	yes|down	no|down
Nitab4.5_0003330g0080	yes|down	yes|down	yes|down	no|down
Nitab4.5_0005413g0060	no|down	no|down	yes|down	no|down
Nitab4.5_0014185g0010	no|up	no|up	yes|up	no|down
Nitab4.5_0004286g0030	yes|up	no|up	no|down	no|down
Nitab4.5_0003558g0030	yes|up	yes|up	yes|up	no|down
Nitab4.5_0002263g0010	yes|down	yes|down	no|down	no|down
Nitab4.5_0002679g0060	yes|down	yes|down	yes|down	no|down
Nitab4.5_0002865g0090	yes|up	yes|up	no|up	no|down
Nitab4.5_0014353g0010	yes|up	yes|up	yes|up	yes|up
Nitab4.5_0000370g0100	yes|up	yes|up	no|up	no|down
Nitab4.5_0001374g0170	no|down	yes|down	no|down	no|down
Nitab4.5_0000628g0020	yes|down	yes|down	no|down	no|up
Nitab4.5_0005247g0010	no|up	no|down	yes|down	no|down
Nitab4.5_0002520g0070	yes|up	yes|up	no|down	no|down
Nitab4.5_0002329g0150	yes|down	yes|down	no|down	no|up
Nitab4.5_0007150g0060	no|up	yes|up	no|up	no|up
Nitab4.5_0000334g0170	no|down	yes|down	yes|down	no|down
Nitab4.5_0001333g0020	no|up	no|up	yes|up	no|up
Nitab4.5_0000249g0340	yes|down	yes|down	no|down	no|up
Nitab4.5_0000297g0140	yes|up	no|up	no|up	no|down
Nitab4.5_0001831g0030	no|down	yes|down	yes|down	no|down
Nitab4.5_0005928g0010	yes|down	yes|down	no|down	no|down
Nitab4.5_0004243g0050	yes|up	no|up	no|down	yes|down
Nitab4.5_0001788g0060	no|down	no|down	yes|down	no|up
Nitab4.5_0000192g0090	no|down	yes|down	yes|down	no|down
Nitab4.5_0001109g0060	no|down	no|up	yes|down	no|down
Nitab4.5_0000132g0240	no|up	yes|up	no|down	no|down
Nitab4.5_0012382g0010	no|down	yes|up	no|up	yes|up
Nitab4.5_0002138g0030	yes|up	yes|up	no|down	no|down
Nitab4.5_0001955g0170	yes|up	yes|up	no|up	no|down
Nitab4.5_0000132g0530	yes|down	yes|down	no|down	no|up
Nitab4.5_0001361g0070	no|down	no|up	no|down	yes|up
Nitab4.5_0005264g0010	yes|up	yes|up	no|down	no|down
Nitab4.5_0003394g0080	yes|down	yes|down	no|down	no|down
Nitab4.5_0000710g0080	no|down	no|up	yes|up	no|up
Nitab4.5_0001726g0030	yes|up	yes|up	no|up	no|down
Nitab4.5_0009267g0060	yes|down	no|down	no|down	no|up
Nitab4.5_0008006g0070	no|up	no|up	yes|up	no|up
Nitab4.5_0003519g0060	no|down	no|down	yes|down	no|down
Nitab4.5_0009895g0020	no|down	yes|down	no|up	no|down
Nitab4.5_0000013g0500	yes|down	yes|down	no|down	no|down
Nitab4.5_0007860g0010	yes|up	yes|up	no|up	no|down
Nitab4.5_0006109g0030	yes|up	yes|up	no|up	no|down
Nitab4.5_0002601g0050	yes|down	no|down	no|up	no|up
Nitab4.5_0000008g0430	yes|up	yes|up	no|down	yes|up
Nitab4.5_0012264g0020	yes|up	no|up	no|up	no|up
Nitab4.5_0009011g0010	no|up	no|up	yes|down	no|down
Nitab4.5_0001936g0030	yes|up	yes|up	no|up	no|down
Nitab4.5_0002342g0130	yes|up	no|up	no|down	no|down
Nitab4.5_0003590g0020	no|down	yes|down	no|up	no|up
Nitab4.5_0013984g0020	no|down	no|down	yes|down	no|down
Nitab4.5_0008389g0030	yes|up	no|up	yes|up	no|up
Nitab4.5_0008062g0030	yes|up	no|up	no|down	no|down
Nitab4.5_0001727g0170	no|down	no|down	yes|down	no|down
Nitab4.5_0008430g0020	no|down	yes|down	no|down	yes|down
Nitab4.5_0000024g0130	yes|up	yes|up	no|up	no|down
Nitab4.5_0009408g0020	yes|down	yes|down	no|down	no|up
Nitab4.5_0000555g0140	yes|down	yes|down	no|down	no|up
Nitab4.5_0001315g0020	no|down	no|up	yes|up	no|up
Nitab4.5_0000595g0040	no|up	no|up	yes|down	no|down
Nitab4.5_0010825g0010	yes|up	yes|up	no|down	yes|up
Nitab4.5_0001456g0140	yes|up	yes|up	no|up	no|down
Nitab4.5_0001146g0250	no|up	yes|up	no|up	no|up
Nitab4.5_0001119g0120	no|down	no|down	yes|down	no|up
Nitab4.5_0000351g0060	yes|up	yes|up	no|up	no|down
Nitab4.5_0000295g0170	yes|down	yes|down	no|down	no|down
Nitab4.5_0000363g0080	yes|down	yes|down	no|down	no|down
Nitab4.5_0005655g0010	yes|down	yes|down	no|down	no|up
Nitab4.5_0000222g0370	yes|up	no|up	no|up	no|up
Nitab4.5_0001672g0050	yes|down	no|down	no|down	no|up
Nitab4.5_0011428g0010	no|down	no|down	yes|up	no|up
Nitab4.5_0023724g0010	yes|up	yes|up	yes|up	no|down
Nitab4.5_0001926g0080	yes|down	yes|down	yes|down	no|down
Nitab4.5_0001751g0030	yes|down	yes|down	no|down	no|down
Nitab4.5_0002986g0050	yes|down	yes|down	no|down	no|down
Nitab4.5_0004551g0010	yes|down	no|down	no|up	no|down
Nitab4.5_0004772g0030	yes|up	yes|up	yes|up	no|up
Nitab4.5_0009446g0020	yes|down	yes|down	no|down	no|down
Nitab4.5_0004531g0010	yes|up	yes|up	yes|up	no|up
Nitab4.5_0002818g0080	yes|down	no|down	no|down	no|down
Nitab4.5_0001467g0110	yes|up	no|up	yes|up	no|down
Nitab4.5_0000901g0110	yes|down	yes|down	no|down	no|down
Nitab4.5_0000834g0020	yes|up	yes|up	no|down	yes|down
Nitab4.5_0002692g0080	yes|up	yes|up	no|up	no|down
Nitab4.5_0000071g0140	yes|up	yes|up	no|up	no|down
Nitab4.5_0000375g0250	no|down	no|down	yes|down	no|down
Nitab4.5_0018665g0010	yes|down	yes|down	no|down	no|down
Nitab4.5_0000350g0220	yes|up	yes|up	no|up	no|up
Nitab4.5_0000416g0140	no|up	yes|up	no|up	no|up
Nitab4.5_0000391g0340	yes|up	no|up	no|up	no|up
Nitab4.5_0001539g0030	yes|up	no|up	no|down	no|down
Nitab4.5_0003368g0020	no|up	yes|up	no|up	no|up
Nitab4.5_0000622g0070	yes|up	yes|up	yes|up	no|up
Nitab4.5_0000321g0200	no|down	no|up	yes|up	no|up
Nitab4.5_0000299g0040	yes|up	no|up	no|up	no|down
Nitab4.5_0004194g0100	no|down	yes|down	no|down	no|down
Nitab4.5_0000156g0120	yes|up	yes|up	no|up	no|down
Nitab4.5_0000855g0140	yes|up	no|up	no|down	no|down
Nitab4.5_0000722g0100	yes|up	yes|up	no|up	no|down
Nitab4.5_0000976g0110	yes|up	yes|up	no|up	no|down
Nitab4.5_0000596g0010	yes|down	yes|down	no|down	no|down
Nitab4.5_0013904g0010	yes|down	yes|down	no|down	no|up
Nitab4.5_0000987g0100	yes|up	no|up	no|down	no|down
Nitab4.5_0003030g0040	yes|up	yes|up	no|down	no|down
Nitab4.5_0003340g0010	no|up	no|up	yes|up	no|up
Nitab4.5_0013714g0020	yes|down	no|up	no|down	no|up
Nitab4.5_0002648g0080	yes|down	yes|down	no|down	no|down
Nitab4.5_0000838g0140	yes|up	no|up	no|down	no|down
Nitab4.5_0005596g0060	no|down	no|down	yes|down	no|up
Nitab4.5_0001468g0050	yes|up	yes|up	no|up	no|down
Nitab4.5_0001040g0200	yes|down	no|down	no|down	no|up
Nitab4.5_0008200g0010	no|up	no|up	yes|down	no|down
Nitab4.5_0000190g0030	no|down	yes|down	no|down	no|down
Nitab4.5_0003600g0010	yes|up	no|up	no|up	no|down
Nitab4.5_0005139g0070	yes|down	yes|down	yes|down	no|up
Nitab4.5_0007345g0080	no|up	yes|up	no|up	no|down
Nitab4.5_0004347g0030	no|up	no|down	yes|down	no|down
Nitab4.5_0000181g0100	no|up	no|down	yes|down	no|down
Nitab4.5_0000315g0140	no|down	no|down	yes|down	no|down
Nitab4.5_0005773g0010	yes|up	no|up	no|up	no|down
Nitab4.5_0000525g0060	yes|down	yes|up	no|up	yes|up
Nitab4.5_0003545g0020	no|down	no|down	yes|down	no|down
Nitab4.5_0000714g0090	yes|up	no|down	no|up	no|up
Nitab4.5_0008314g0060	no|down	yes|down	yes|down	no|down
Nitab4.5_0003790g0030	yes|up	no|up	no|down	no|down
Nitab4.5_0002577g0110	yes|down	no|down	no|up	no|up
Nitab4.5_0004045g0010	yes|up	yes|up	no|up	no|down
Nitab4.5_0001805g0030	yes|up	yes|up	no|down	no|down
Nitab4.5_0000351g0200	no|up	yes|up	no|up	no|down
Nitab4.5_0005967g0020	yes|up	no|up	yes|up	no|down
Nitab4.5_0001231g0150	yes|down	no|down	yes|down	no|down
Nitab4.5_0000938g0060	no|down	no|down	yes|down	no|up
Nitab4.5_0000349g0130	no|down	yes|down	no|down	no|down
Nitab4.5_0010918g0020	yes|down	yes|down	no|down	no|up
Nitab4.5_0002449g0060	yes|down	yes|down	yes|down	no|up
Nitab4.5_0001813g0030	no|down	no|up	yes|up	yes|up
Nitab4.5_0001090g0120	yes|up	yes|up	no|up	no|down
Nitab4.5_0000352g0080	no|down	yes|down	no|down	no|down
Nitab4.5_0005797g0060	no|up	yes|up	no|up	no|down
Nitab4.5_0000629g0040	no|down	yes|down	no|down	no|down
Nitab4.5_0004657g0020	no|down	no|down	yes|down	no|down
Nitab4.5_0008568g0060	yes|up	yes|up	yes|up	no|up
Nitab4.5_0001275g0010	yes|up	no|up	no|down	no|down
Nitab4.5_0003823g0060	no|down	yes|down	yes|down	no|down
Nitab4.5_0000357g0040	yes|up	no|up	no|up	no|up
Nitab4.5_0008919g0030	yes|down	yes|down	no|down	no|up
Nitab4.5_0000014g0060	yes|up	yes|up	no|up	yes|up
Nitab4.5_0001219g0180	yes|up	yes|up	no|up	no|down
Nitab4.5_0005380g0050	yes|up	yes|up	no|up	no|down
Nitab4.5_0008939g0010	yes|up	yes|up	no|up	no|up
Nitab4.5_0000339g0150	no|up	no|up	yes|down	no|down
Nitab4.5_0001225g0060	no|up	yes|up	no|up	no|down
Nitab4.5_0006467g0040	no|down	yes|down	no|down	no|up
Nitab4.5_0002522g0020	yes|up	yes|up	no|up	no|up
Nitab4.5_0005214g0060	yes|down	yes|down	no|down	no|down
Nitab4.5_0001244g0020	yes|up	yes|up	no|up	no|up
Nitab4.5_0004105g0090	no|up	yes|up	no|up	no|down
Nitab4.5_0000643g0240	no|down	yes|down	no|down	no|up
Nitab4.5_0000734g0030	no|down	no|down	yes|down	no|down
Nitab4.5_0008470g0010	yes|down	yes|down	no|up	no|up
Nitab4.5_0001219g0050	yes|up	no|up	no|down	no|down
Nitab4.5_0000136g0420	yes|up	yes|up	no|up	no|down
Nitab4.5_0000099g0170	yes|up	yes|up	yes|up	no|down
Nitab4.5_0005286g0010	yes|down	yes|down	no|down	no|up
Nitab4.5_0001915g0050	yes|down	no|down	no|down	no|down
Nitab4.5_0001993g0060	no|up	no|up	yes|down	no|down
Nitab4.5_0000123g0430	no|up	yes|up	yes|up	no|up
Nitab4.5_0015763g0010	no|up	no|up	yes|up	no|up
Nitab4.5_0001933g0130	yes|down	yes|down	no|down	no|down
Nitab4.5_0004701g0070	no|up	yes|down	no|up	yes|down
Nitab4.5_0006119g0050	yes|up	yes|up	no|down	no|down
Nitab4.5_0000356g0090	no|up	yes|up	yes|up	no|up
Nitab4.5_0003983g0050	yes|up	yes|up	no|up	no|up
Nitab4.5_0000363g0320	no|up	no|up	yes|down	no|down
Nitab4.5_0007540g0030	yes|up	yes|up	no|up	no|down
Nitab4.5_0003066g0010	yes|down	yes|down	no|down	no|up
Nitab4.5_0001160g0110	no|up	no|up	yes|up	no|up
Nitab4.5_0002076g0130	no|down	yes|down	yes|down	no|down
Nitab4.5_0005621g0180	no|up	no|up	yes|up	no|up
Nitab4.5_0026486g0010	yes|up	yes|up	no|down	no|down
Nitab4.5_0000676g0360	yes|down	no|no test	no|down	no|down
Nitab4.5_0001735g0160	yes|down	yes|down	no|down	no|up
Nitab4.5_0001101g0120	no|up	no|down	yes|down	no|down
Nitab4.5_0006328g0010	yes|up	yes|up	no|up	no|down
Nitab4.5_0000427g0040	no|down	yes|down	no|down	no|down
Nitab4.5_0000091g0010	yes|down	yes|down	no|down	no|down
Nitab4.5_0000303g0050	no|down	yes|down	no|down	no|up
Nitab4.5_0002714g0060	no|down	no|down	yes|down	no|down
Nitab4.5_0006479g0010	yes|down	no|down	no|down	no|up
Nitab4.5_0011727g0030	yes|up	yes|up	no|up	no|down
Nitab4.5_0000783g0180	no|up	yes|up	yes|up	no|up
Nitab4.5_0000527g0230	yes|up	yes|up	no|up	no|down
Nitab4.5_0002254g0040	yes|up	yes|up	no|up	no|down
Nitab4.5_0000613g0170	no|down	yes|down	yes|down	no|up
Nitab4.5_0000974g0110	yes|up	no|up	no|up	no|up
Nitab4.5_0001607g0140	yes|up	yes|up	no|up	no|down
Nitab4.5_0002162g0010	yes|down	no|up	no|down	no|up
Nitab4.5_0010933g0010	yes|down	no|down	no|up	no|up
Nitab4.5_0000116g0360	no|down	yes|down	no|down	no|up
Nitab4.5_0000148g0060	no|down	yes|down	no|down	no|down
Nitab4.5_0000841g0070	no|up	yes|up	yes|up	no|up
Nitab4.5_0000157g0130	yes|up	no|up	yes|up	no|up
Nitab4.5_0005721g0100	yes|up	no|up	no|down	no|down
Nitab4.5_0000939g0020	yes|down	no|down	no|down	no|down
Nitab4.5_0001323g0160	yes|up	yes|up	no|up	no|up
Nitab4.5_0003456g0020	yes|up	yes|up	no|up	no|up
Nitab4.5_0001779g0020	no|down	no|down	yes|down	no|down
Nitab4.5_0000204g0120	yes|down	no|down	no|down	no|up
Nitab4.5_0011941g0010	yes|up	yes|up	no|up	no|down
Nitab4.5_0000671g0010	no|up	yes|up	no|up	no|down
Nitab4.5_0002516g0050	no|down	yes|down	yes|down	no|down
Nitab4.5_0005249g0010	yes|up	yes|up	no|up	no|up
Nitab4.5_0001004g0180	yes|up	no|up	no|down	no|down
Nitab4.5_0001725g0130	yes|up	yes|up	no|up	no|up
Nitab4.5_0000007g0320	no|up	no|down	yes|down	no|down
Nitab4.5_0000907g0090	no|up	yes|up	yes|down	no|down
Nitab4.5_0002368g0130	yes|up	no|up	no|up	no|up
Nitab4.5_0004831g0020	yes|down	yes|down	no|down	no|up
Nitab4.5_0000694g0030	no|up	yes|up	no|up	no|up
Nitab4.5_0006771g0020	no|up	no|up	yes|up	no|up
Nitab4.5_0002218g0010	no|down	no|up	yes|down	no|down
Nitab4.5_0006264g0010	no|up	yes|up	no|up	no|up
Nitab4.5_0012135g0020	no|up	yes|up	no|up	no|down
Nitab4.5_0000381g0170	yes|up	no|up	no|up	no|down
Nitab4.5_0000941g0060	yes|up	yes|up	no|up	no|down
Nitab4.5_0006115g0050	yes|up	no|up	no|down	no|down
Nitab4.5_0007312g0010	yes|down	yes|down	yes|down	no|down
Nitab4.5_0000677g0050	yes|up	yes|up	no|up	no|up
Nitab4.5_0000020g0010	yes|up	yes|up	yes|up	no|up
Nitab4.5_0007252g0020	no|down	no|down	yes|down	no|down
Nitab4.5_0005436g0080	no|up	yes|up	no|up	no|up
Nitab4.5_0003913g0040	yes|up	no|up	no|down	no|down
Nitab4.5_0008798g0010	yes|up	no|up	no|down	no|down
Nitab4.5_0005831g0110	no|down	no|down	yes|down	no|down
Nitab4.5_0001192g0020	yes|up	yes|up	yes|up	no|down
Nitab4.5_0000659g0130	no|up	yes|up	no|up	no|down
Nitab4.5_0008730g0010	no|down	no|down	yes|down	no|up
Nitab4.5_0002179g0050	yes|down	no|down	no|up	no|up
Nitab4.5_0010218g0010	yes|down	yes|down	no|up	no|up
Nitab4.5_0000618g0010	no|down	no|up	yes|up	no|up
Nitab4.5_0001454g0170	yes|up	no|up	no|down	no|down
Nitab4.5_0001453g0040	yes|down	no|down	no|down	no|up
Nitab4.5_0002300g0100	yes|up	no|up	no|up	no|down
Nitab4.5_0005788g0010	no|up	no|up	yes|up	no|up
Nitab4.5_0001965g0080	yes|up	yes|up	no|up	no|down
Nitab4.5_0004776g0020	no|up	yes|up	no|up	no|up
Nitab4.5_0004880g0010	no|up	yes|up	no|up	no|up
Nitab4.5_0009044g0050	no|down	no|down	yes|down	no|down
Nitab4.5_0000091g0360	yes|up	yes|up	no|up	no|down
Nitab4.5_0000019g0120	yes|down	yes|down	no|down	no|down
Nitab4.5_0009691g0030	no|down	yes|down	no|down	no|up
Nitab4.5_0008279g0050	yes|up	no|up	yes|up	no|up
Nitab4.5_0000099g0210	no|down	yes|down	no|down	no|down
Nitab4.5_0006725g0020	no|down	no|down	yes|down	no|up
Nitab4.5_0000232g0060	yes|down	no|up	no|up	no|up
Nitab4.5_0005609g0040	yes|up	no|up	no|up	no|down
Nitab4.5_0008575g0010	yes|up	yes|up	no|up	no|down
Nitab4.5_0007206g0030	no|down	yes|up	no|down	no|up
Nitab4.5_0008964g0030	no|up	no|up	yes|up	no|up
Nitab4.5_0005936g0030	yes|up	no|down	yes|down	no|down
Nitab4.5_0008213g0050	yes|up	yes|up	no|down	no|down
Nitab4.5_0001074g0110	no|down	no|down	yes|down	no|up
Nitab4.5_0010602g0020	no|up	yes|up	no|up	no|up
Nitab4.5_0009098g0010	yes|down	no|down	no|up	no|up
Nitab4.5_0001287g0050	no|up	yes|up	no|up	no|up
Nitab4.5_0008588g0010	yes|up	no|up	no|down	no|down
Nitab4.5_0006963g0040	yes|down	no|down	no|down	no|up
Nitab4.5_0013057g0010	yes|up	yes|up	yes|up	no|up
Nitab4.5_0006000g0110	yes|up	no|up	no|down	no|down
Nitab4.5_0001234g0010	no|down	no|up	yes|up	no|up
Nitab4.5_0002046g0100	yes|up	yes|up	no|up	no|up
Nitab4.5_0000792g0080	yes|up	no|up	no|up	no|down
Nitab4.5_0000264g0200	yes|up	yes|up	no|up	no|down
Nitab4.5_0011138g0010	no|down	yes|down	no|down	no|up
Nitab4.5_0001542g0020	no|up	no|up	yes|down	no|down
Nitab4.5_0000538g0120	yes|up	no|up	no|up	no|up
Nitab4.5_0000082g0260	yes|down	yes|down	no|down	no|up
Nitab4.5_0001478g0100	yes|down	no|down	no|down	no|up
Nitab4.5_0013643g0010	yes|up	yes|up	no|up	no|up
Nitab4.5_0010803g0010	no|up	no|up	yes|down	no|down
Nitab4.5_0000420g0100	no|down	yes|down	yes|down	no|down
Nitab4.5_0005233g0010	yes|up	no|up	no|up	no|down
Nitab4.5_0009898g0030	no|up	no|up	yes|up	no|down
Nitab4.5_0011303g0010	yes|up	no|up	no|up	no|up
Nitab4.5_0003454g0030	no|up	no|up	yes|up	no|up
Nitab4.5_0001315g0230	no|down	no|down	yes|down	no|down
Nitab4.5_0000386g0170	yes|up	yes|up	no|up	no|up
Nitab4.5_0001990g0010	yes|down	no|down	no|down	no|down
Nitab4.5_0008374g0010	yes|down	yes|down	no|down	no|down
Nitab4.5_0000297g0150	yes|up	yes|up	yes|up	no|down
Nitab4.5_0008193g0040	no|up	no|up	yes|up	no|up
Nitab4.5_0009110g0010	no|down	yes|down	yes|down	no|down
Nitab4.5_0010397g0020	yes|up	no|up	no|down	no|down
Nitab4.5_0003132g0010	yes|up	yes|up	yes|up	no|up
Nitab4.5_0005758g0020	no|up	yes|up	no|up	no|up
Nitab4.5_0000393g0070	no|up	yes|up	no|down	yes|up
Nitab4.5_0000143g0040	no|up	yes|up	no|up	no|up
Nitab4.5_0000375g0370	no|down	yes|up	no|up	yes|up
Nitab4.5_0000660g0040	yes|down	yes|down	no|down	no|down
Nitab4.5_0002375g0020	yes|up	no|up	yes|up	no|down
Nitab4.5_0008350g0020	no|up	yes|up	no|up	no|down
Nitab4.5_0001477g0010	yes|up	no|up	no|up	no|down
Nitab4.5_0005960g0010	no|down	yes|down	no|down	no|down
Nitab4.5_0001816g0220	yes|down	no|down	no|down	no|down
Nitab4.5_0000869g0120	no|down	yes|down	no|down	no|down
Nitab4.5_0002814g0040	no|up	yes|up	yes|up	no|up
Nitab4.5_0003812g0030	no|up	no|down	yes|down	no|down
Nitab4.5_0000968g0020	yes|down	yes|down	yes|down	no|down
Nitab4.5_0000836g0080	no|up	no|down	yes|down	no|down
Nitab4.5_0007696g0010	yes|down	no|up	yes|down	no|up
Nitab4.5_0004212g0040	yes|up	no|up	yes|up	no|up
Nitab4.5_0000453g0130	yes|up	no|up	no|down	no|down
Nitab4.5_0004874g0010	no|up	no|up	yes|up	no|down
Nitab4.5_0006870g0010	no|up	yes|up	yes|up	yes|up
Nitab4.5_0000826g0270	no|down	yes|down	no|down	no|up
Nitab4.5_0001284g0120	no|up	yes|up	no|up	no|down
Nitab4.5_0008883g0010	no|up	yes|up	no|down	no|up
Nitab4.5_0003113g0050	no|down	no|down	yes|up	no|up
Nitab4.5_0002105g0070	yes|up	no|up	no|down	no|down
Nitab4.5_0009474g0010	yes|down	no|down	no|down	no|up
Nitab4.5_0012198g0010	yes|up	yes|up	no|up	no|down
Nitab4.5_0010520g0010	yes|down	yes|down	no|down	no|down
Nitab4.5_0003381g0020	yes|up	yes|up	no|up	no|down
Nitab4.5_0004829g0050	yes|down	no|down	no|down	no|up
Nitab4.5_0011106g0010	yes|up	yes|up	no|up	no|up
Nitab4.5_0002633g0050	no|down	yes|down	no|down	no|down
Nitab4.5_0001310g0060	no|down	yes|up	yes|up	yes|up
Nitab4.5_0003751g0010	no|up	no|down	yes|down	no|down
Nitab4.5_0001084g0060	yes|up	yes|up	yes|up	no|down
Nitab4.5_0002793g0010	yes|down	yes|down	no|down	yes|down
Nitab4.5_0002046g0190	no|up	yes|up	no|up	no|down
Nitab4.5_0003007g0030	yes|down	yes|down	no|down	no|down
Nitab4.5_0010754g0010	yes|up	yes|up	no|down	no|down
Nitab4.5_0006076g0010	yes|down	yes|down	no|down	no|down
Nitab4.5_0007970g0020	yes|up	yes|up	yes|up	no|up
Nitab4.5_0004698g0050	yes|up	no|up	no|up	no|down
Nitab4.5_0000100g0110	no|up	yes|up	yes|up	no|up
Nitab4.5_0001786g0040	no|down	yes|down	no|down	no|down
Nitab4.5_0001921g0030	yes|up	yes|up	no|up	no|down
Nitab4.5_0004059g0010	yes|down	yes|down	no|down	no|down
Nitab4.5_0003546g0020	yes|up	yes|up	no|up	no|down
Nitab4.5_0008507g0010	no|down	yes|down	no|down	no|no test
Nitab4.5_0000061g0120	yes|up	no|up	no|up	no|up
Nitab4.5_0001393g0130	no|up	no|up	yes|up	no|up
Nitab4.5_0003770g0010	yes|up	yes|up	no|up	no|up
Nitab4.5_0000302g0140	no|down	yes|up	no|down	yes|up
Nitab4.5_0004026g0010	yes|down	yes|down	no|down	no|up
Nitab4.5_0004756g0060	no|down	no|up	yes|up	no|up
Nitab4.5_0007471g0040	yes|down	no|down	no|down	no|down
Nitab4.5_0003159g0010	yes|down	yes|down	yes|down	no|down
Nitab4.5_0002827g0010	yes|up	yes|up	no|up	no|down
Nitab4.5_0000092g0080	no|up	no|up	yes|up	no|up
Nitab4.5_0011065g0010	no|down	no|down	yes|down	no|down
Nitab4.5_0001062g0010	yes|up	no|up	no|up	no|down
Nitab4.5_0007767g0040	no|down	yes|down	no|down	no|down
Nitab4.5_0000108g0070	no|up	no|up	yes|up	no|up
Nitab4.5_0001555g0070	no|up	no|up	yes|up	no|up
Nitab4.5_0001592g0120	yes|down	yes|down	no|down	no|down
Nitab4.5_0010219g0010	yes|down	yes|down	no|down	no|up
Nitab4.5_0003624g0010	no|up	yes|up	no|up	no|up
Nitab4.5_0006391g0020	yes|up	no|up	no|down	no|down
Nitab4.5_0004194g0110	yes|up	no|up	no|up	no|up
Nitab4.5_0001056g0040	no|up	no|down	yes|down	no|down
Nitab4.5_0003316g0020	no|up	yes|up	no|up	no|up
Nitab4.5_0001899g0120	yes|down	no|down	no|up	no|down
Nitab4.5_0000396g0170	yes|up	no|up	no|down	no|down
Nitab4.5_0005766g0010	yes|up	yes|up	yes|up	no|down
Nitab4.5_0000855g0150	yes|down	yes|down	no|down	no|down
Nitab4.5_0000202g0160	no|down	no|up	yes|up	no|up
Nitab4.5_0002305g0070	yes|down	no|down	no|up	no|up
Nitab4.5_0000725g0200	no|up	no|up	yes|up	no|down
Nitab4.5_0000264g0080	yes|up	yes|up	no|up	no|down
Nitab4.5_0004108g0020	no|down	no|down	yes|up	no|up
Nitab4.5_0003901g0050	yes|up	yes|up	no|up	no|up
Nitab4.5_0000383g0030	yes|down	yes|down	no|down	no|up
Nitab4.5_0000703g0110	yes|up	no|up	no|down	no|down
Nitab4.5_0003141g0020	no|up	yes|up	no|up	no|down
Nitab4.5_0001663g0230	no|up	yes|up	no|up	no|up
Nitab4.5_0000296g0050	no|down	yes|down	yes|down	no|down
Nitab4.5_0001307g0020	yes|down	no|down	no|down	no|down
Nitab4.5_0011682g0010	yes|up	yes|up	no|up	no|up
Nitab4.5_0000008g0170	yes|up	yes|up	no|up	no|down
Nitab4.5_0001040g0130	yes|up	no|up	no|up	no|down
Nitab4.5_0000892g0040	no|up	yes|up	no|up	no|up
Nitab4.5_0001090g0130	yes|up	yes|up	no|up	no|down
Nitab4.5_0007561g0010	yes|down	yes|down	yes|down	no|down
Nitab4.5_0002658g0110	no|down	no|down	yes|down	no|up
Nitab4.5_0005650g0010	no|up	no|down	yes|up	no|up
Nitab4.5_0005139g0060	yes|down	no|down	no|up	no|up
Nitab4.5_0008439g0030	yes|up	no|up	no|down	no|down
Nitab4.5_0012646g0010	yes|up	yes|up	no|down	no|down
Nitab4.5_0000525g0010	yes|down	no|up	no|up	yes|up
Nitab4.5_0007665g0040	yes|up	no|up	no|up	no|up
Nitab4.5_0010645g0010	yes|up	yes|up	no|down	no|down
Nitab4.5_0004286g0020	yes|down	no|down	no|up	yes|up
Nitab4.5_0005152g0070	yes|up	yes|up	yes|up	no|up
Nitab4.5_0003540g0010	yes|up	yes|up	no|up	no|down
Nitab4.5_0000759g0050	no|down	yes|down	no|down	no|down
Nitab4.5_0001764g0010	yes|down	yes|down	yes|down	no|up
Nitab4.5_0018837g0020	yes|up	no|up	no|up	no|down
Nitab4.5_0004881g0010	yes|up	yes|up	no|up	no|up
Nitab4.5_0005594g0010	yes|up	yes|up	no|up	no|down
Nitab4.5_0002786g0010	no|up	no|up	yes|up	no|up
Nitab4.5_0008383g0020	yes|up	yes|up	no|up	no|down
Nitab4.5_0000056g0170	no|up	no|up	yes|down	no|up
Nitab4.5_0004011g0010	yes|up	no|up	yes|down	yes|down
Nitab4.5_0011038g0010	no|down	no|down	yes|down	no|down
Nitab4.5_0011040g0010	yes|up	yes|up	yes|up	no|up
Nitab4.5_0001231g0140	yes|down	no|down	no|down	no|down
Nitab4.5_0000227g0020	yes|up	no|up	no|down	yes|down
Nitab4.5_0004582g0010	no|up	no|up	yes|up	no|up
Nitab4.5_0002207g0050	yes|up	no|up	no|up	no|up
Nitab4.5_0004438g0050	yes|up	yes|up	no|up	no|down
Nitab4.5_0000512g0150	no|down	no|down	yes|down	no|down
Nitab4.5_0000040g0610	yes|up	no|up	no|down	no|down
Nitab4.5_0001662g0030	yes|down	yes|down	yes|down	no|down
Nitab4.5_0002518g0050	yes|down	yes|down	no|down	no|up
Nitab4.5_0000818g0030	yes|down	yes|down	no|down	no|down
Nitab4.5_0000461g0150	no|up	no|down	yes|down	no|down
Nitab4.5_0005380g0040	yes|up	no|up	no|up	no|down
Nitab4.5_0000762g0120	yes|down	yes|down	no|down	no|down
Nitab4.5_0004375g0030	yes|up	no|up	no|up	no|down
Nitab4.5_0001971g0020	yes|up	yes|up	no|down	yes|down
Nitab4.5_0000559g0450	no|down	no|down	yes|down	no|down
Nitab4.5_0002758g0020	yes|up	yes|up	no|down	no|down
Nitab4.5_0012340g0010	yes|up	no|up	no|up	no|down
Nitab4.5_0000734g0020	no|down	no|down	yes|down	no|down
Nitab4.5_0002039g0050	yes|up	yes|up	yes|up	no|down
Nitab4.5_0009266g0050	no|down	no|down	yes|down	no|down
Nitab4.5_0007311g0030	no|down	yes|down	no|down	no|up
Nitab4.5_0007815g0080	no|up	yes|up	no|up	no|up
Nitab4.5_0007509g0020	yes|up	yes|up	yes|up	no|up
Nitab4.5_0000907g0080	no|up	no|up	yes|down	no|down
Nitab4.5_0000232g0330	yes|down	yes|down	no|down	no|down
Nitab4.5_0000864g0110	yes|up	no|down	no|down	no|down
Nitab4.5_0000198g0010	no|up	no|down	yes|up	no|down
Nitab4.5_0006136g0020	yes|down	yes|down	no|down	no|up
Nitab4.5_0004599g0070	yes|up	no|up	no|down	no|down
Nitab4.5_0003582g0050	no|up	yes|up	no|up	no|down
Nitab4.5_0000207g0010	yes|down	yes|down	yes|down	no|up
Nitab4.5_0000812g0020	no|up	no|down	yes|down	no|down
Nitab4.5_0010788g0030	yes|up	yes|up	no|up	no|up
Nitab4.5_0000216g0100	no|down	yes|down	yes|down	no|down
Nitab4.5_0000798g0070	no|down	no|down	yes|down	no|down
Nitab4.5_0011540g0010	yes|up	yes|up	no|up	no|down
Nitab4.5_0004701g0060	yes|up	yes|up	yes|up	no|down
Nitab4.5_0010502g0010	yes|up	yes|up	no|up	no|down
Nitab4.5_0000102g0080	no|up	no|up	yes|down	no|down
Nitab4.5_0000376g0150	yes|up	yes|up	no|up	no|down
Nitab4.5_0001057g0070	no|down	no|down	yes|down	no|down
Nitab4.5_0003434g0050	yes|up	yes|up	no|up	no|down
Nitab4.5_0003622g0030	no|up	no|up	yes|up	no|down
Nitab4.5_0003991g0010	yes|up	no|up	no|down	no|down
Nitab4.5_0007900g0010	yes|up	yes|up	no|up	no|down
Nitab4.5_0000676g0350	yes|up	yes|up	no|up	no|down
Nitab4.5_0001321g0040	yes|up	no|up	no|down	no|down
Nitab4.5_0002027g0060	no|up	yes|up	yes|up	no|up
Nitab4.5_0001832g0080	no|down	no|down	yes|up	no|up
Nitab4.5_0003820g0040	yes|up	yes|up	yes|up	no|up
Nitab4.5_0002097g0100	yes|down	no|down	no|up	no|up
Nitab4.5_0010082g0040	no|up	yes|up	yes|up	no|up
Nitab4.5_0000159g0010	no|up	yes|up	no|up	no|up
Nitab4.5_0001762g0070	yes|up	yes|up	no|down	no|down
Nitab4.5_0010261g0040	no|up	no|up	yes|up	no|up
Nitab4.5_0000377g0050	no|down	yes|down	no|down	no|down
Nitab4.5_0000297g0290	yes|down	yes|down	no|down	no|up
Nitab4.5_0003011g0010	no|down	no|up	yes|down	no|down
Nitab4.5_0000915g0090	yes|up	no|up	no|down	no|down
Nitab4.5_0000786g0200	yes|up	yes|up	no|up	no|up
Nitab4.5_0003465g0090	no|up	no|down	yes|down	no|down
Nitab4.5_0000116g0370	no|up	no|up	yes|down	no|up
Nitab4.5_0010073g0020	yes|down	no|down	no|up	no|up
Nitab4.5_0012396g0010	yes|down	yes|down	no|down	no|up
Nitab4.5_0002435g0010	yes|up	yes|up	no|up	no|down
Nitab4.5_0000148g0070	no|down	yes|down	no|down	no|down
Nitab4.5_0000276g0100	yes|up	no|down	no|down	no|down
Nitab4.5_0001864g0040	yes|down	yes|down	yes|down	no|down
Nitab4.5_0004360g0090	no|no test	yes|down	no|no test	yes|down
Nitab4.5_0000695g0100	no|up	yes|up	no|up	no|up
Nitab4.5_0008298g0030	yes|down	yes|down	yes|down	no|down
Nitab4.5_0002401g0010	no|down	yes|down	no|down	no|up
Nitab4.5_0027058g0010	yes|up	no|up	no|up	no|up
Nitab4.5_0024282g0010	yes|up	yes|up	no|up	no|down
Nitab4.5_0008296g0010	yes|up	no|up	no|up	no|up
Nitab4.5_0005819g0060	yes|up	no|up	no|up	no|up
Nitab4.5_0002806g0010	yes|down	no|down	no|down	no|down
Nitab4.5_0003845g0060	yes|up	yes|up	no|up	no|up
Nitab4.5_0010367g0030	no|down	yes|down	yes|down	no|down
Nitab4.5_0001200g0110	yes|down	yes|down	no|down	no|down
Nitab4.5_0000269g0200	yes|up	yes|up	no|up	no|up
Nitab4.5_0004741g0020	no|up	yes|up	no|up	no|down
Nitab4.5_0001892g0050	yes|up	no|up	no|down	no|down
Nitab4.5_0004268g0040	yes|down	no|up	yes|up	no|down
Nitab4.5_0001157g0020	yes|down	yes|down	no|down	no|down
Nitab4.5_0001997g0040	no|down	no|down	yes|down	no|down
Nitab4.5_0000875g0030	no|up	no|down	yes|down	no|down
Nitab4.5_0001075g0020	yes|up	yes|up	no|down	no|down
Nitab4.5_0000100g0290	yes|up	no|up	no|up	no|up
Nitab4.5_0015929g0010	yes|up	yes|up	no|up	no|down
Nitab4.5_0006398g0010	no|down	yes|down	yes|down	no|up
Nitab4.5_0000455g0030	yes|up	no|up	no|down	no|up
Nitab4.5_0013262g0010	no|up	no|up	yes|up	no|up
Nitab4.5_0006016g0010	yes|up	yes|up	no|up	no|up
Nitab4.5_0000076g0060	no|up	no|up	yes|down	no|down
Nitab4.5_0010115g0020	no|no test	yes|down	no|no test	yes|down
Nitab4.5_0002315g0180	yes|down	yes|down	no|down	no|up
Nitab4.5_0001034g0100	yes|down	no|down	no|down	no|up
Nitab4.5_0000539g0020	no|up	yes|up	no|up	no|down
Nitab4.5_0004342g0120	yes|down	yes|down	no|down	no|down
Nitab4.5_0003782g0010	yes|down	no|down	no|down	no|up
Nitab4.5_0000028g0200	yes|up	no|up	yes|down	no|down
Nitab4.5_0001453g0050	no|up	no|up	yes|up	no|up
Nitab4.5_0003591g0010	yes|up	no|up	no|down	no|down
Nitab4.5_0000131g0030	no|down	no|up	yes|down	no|down
Nitab4.5_0004776g0010	no|up	yes|up	yes|up	no|up
Nitab4.5_0000172g0370	no|down	yes|down	yes|down	no|up
Nitab4.5_0000238g0060	yes|up	no|up	no|down	no|down
Nitab4.5_0000300g0140	no|down	yes|down	no|up	no|down
Nitab4.5_0004168g0090	yes|up	yes|up	no|up	no|down
Nitab4.5_0003367g0020	no|down	yes|down	no|down	no|up
Nitab4.5_0006505g0020	no|down	no|down	yes|down	no|down
Nitab4.5_0017025g0010	yes|down	yes|down	no|down	no|down
Nitab4.5_0007448g0020	no|up	yes|up	yes|up	no|up
Nitab4.5_0004355g0040	yes|up	no|up	no|down	no|down
Nitab4.5_0002543g0110	yes|up	yes|up	no|down	no|down
Nitab4.5_0000847g0060	yes|up	yes|up	yes|up	no|down
Nitab4.5_0002208g0060	yes|up	yes|up	yes|up	no|up
Nitab4.5_0017067g0010	yes|up	yes|up	no|up	no|down
Nitab4.5_0002662g0140	no|up	no|up	yes|up	no|down
Nitab4.5_0009815g0010	no|up	no|up	no|up	yes|up
Nitab4.5_0008547g0010	yes|up	yes|up	no|up	no|up
Nitab4.5_0001422g0090	no|down	no|down	yes|down	no|down
Nitab4.5_0001329g0110	yes|up	yes|up	no|up	no|up
Nitab4.5_0011414g0010	yes|up	yes|up	no|up	no|up
Nitab4.5_0001147g0060	no|down	yes|down	no|down	no|up
Nitab4.5_0001478g0110	yes|down	no|down	yes|up	no|down
Nitab4.5_0000319g0220	no|down	yes|down	no|down	no|up
Nitab4.5_0000326g0080	yes|up	yes|up	yes|up	no|up
Nitab4.5_0004014g0060	no|up	no|up	yes|up	no|up
Nitab4.5_0007239g0020	no|up	yes|up	no|up	no|down
Nitab4.5_0011080g0030	yes|up	yes|up	no|up	no|up
Nitab4.5_0002198g0030	no|up	no|down	yes|down	no|down
Nitab4.5_0007605g0020	no|up	yes|up	no|up	no|down
Nitab4.5_0002865g0050	yes|up	yes|up	no|up	no|down
Nitab4.5_0002664g0010	yes|down	yes|down	yes|down	no|up
Nitab4.5_0006454g0010	no|up	no|down	yes|down	no|down
Nitab4.5_0005771g0020	yes|down	no|down	no|down	no|down
Nitab4.5_0000161g0090	no|up	no|down	no|up	yes|down
Nitab4.5_0006880g0040	yes|down	no|down	no|down	no|up
Nitab4.5_0002635g0070	yes|up	no|up	no|down	yes|down
Nitab4.5_0000441g0070	yes|up	yes|up	yes|up	no|down
Nitab4.5_0008787g0010	yes|up	yes|up	no|up	no|down
Nitab4.5_0005283g0010	no|up	no|up	yes|up	no|up
Nitab4.5_0008364g0040	yes|up	yes|up	no|up	no|down
Nitab4.5_0008966g0010	no|up	no|down	yes|down	no|down
Nitab4.5_0003995g0010	yes|down	yes|down	no|down	no|up
Nitab4.5_0000707g0200	yes|up	no|up	no|down	no|down
Nitab4.5_0001280g0010	no|up	no|up	yes|up	no|up
Nitab4.5_0004090g0120	yes|up	yes|up	yes|up	no|down
Nitab4.5_0008422g0010	yes|up	no|up	no|up	no|up
Nitab4.5_0002814g0050	yes|up	yes|up	yes|up	no|down
Nitab4.5_0000119g0360	no|down	yes|down	no|down	no|down
Nitab4.5_0000044g0240	yes|down	no|down	no|down	no|up
Nitab4.5_0000142g0240	no|up	yes|up	yes|up	no|up
Nitab4.5_0001904g0060	no|up	yes|up	no|up	no|down
Nitab4.5_0003328g0020	yes|up	no|up	no|down	no|down
Nitab4.5_0001571g0100	no|up	yes|up	no|down	yes|up
Nitab4.5_0012832g0010	yes|up	yes|up	no|up	no|down
Nitab4.5_0008828g0020	no|down	yes|down	yes|down	no|down
Nitab4.5_0000009g0030	no|up	no|down	yes|up	no|up
Nitab4.5_0003018g0070	no|down	yes|down	no|down	no|down
Nitab4.5_0009352g0010	yes|down	no|down	no|down	no|down
Nitab4.5_0000441g0210	yes|down	no|down	no|up	no|up
Nitab4.5_0011510g0010	no|up	yes|up	no|up	no|up
Nitab4.5_0003298g0030	yes|up	yes|up	yes|down	no|down
Nitab4.5_0001918g0100	no|up	no|up	yes|down	no|down
Nitab4.5_0002836g0050	yes|up	yes|up	yes|up	no|down
Nitab4.5_0001672g0020	no|down	yes|down	no|down	no|up
Nitab4.5_0008760g0010	yes|down	no|down	no|down	no|up
Nitab4.5_0002361g0070	yes|up	no|up	no|up	no|up
Nitab4.5_0000605g0080	yes|down	no|down	no|down	no|up
Nitab4.5_0000745g0130	no|up	yes|up	no|up	no|up
Nitab4.5_0005076g0010	yes|up	yes|up	yes|up	no|up
Nitab4.5_0004878g0060	no|up	yes|up	yes|up	no|up
Nitab4.5_0000060g0040	yes|up	yes|up	no|up	no|down
Nitab4.5_0005744g0010	no|down	yes|down	yes|down	no|down
Nitab4.5_0007414g0020	no|down	yes|down	yes|down	no|down
Nitab4.5_0000642g0010	yes|down	yes|down	no|down	no|down
Nitab4.5_0000630g0170	no|up	yes|up	no|up	no|down
Nitab4.5_0000498g0190	yes|up	no|down	no|up	no|down
Nitab4.5_0007798g0020	no|down	yes|down	no|down	no|up
Nitab4.5_0002642g0100	yes|up	no|up	no|down	yes|down
Nitab4.5_0005213g0020	yes|up	yes|up	no|up	no|down
Nitab4.5_0000029g0060	yes|up	no|up	no|down	no|down
Nitab4.5_0004181g0010	yes|down	yes|down	no|down	no|up
Nitab4.5_0001671g0150	yes|up	yes|up	no|up	no|down
Nitab4.5_0007402g0040	yes|down	yes|down	no|down	no|up
Nitab4.5_0013295g0010	yes|up	yes|up	no|up	no|down
Nitab4.5_0001863g0120	no|down	yes|down	no|down	no|down
Nitab4.5_0002155g0070	no|down	yes|down	no|down	no|down
Nitab4.5_0001503g0100	yes|down	yes|down	no|down	no|up
Nitab4.5_0005388g0080	yes|up	yes|up	no|up	no|down
Nitab4.5_0000983g0010	yes|up	no|up	no|up	no|up
Nitab4.5_0000059g0230	yes|up	yes|up	yes|up	yes|up
Nitab4.5_0003454g0060	yes|down	yes|down	yes|down	no|up
Nitab4.5_0002993g0050	yes|down	no|down	no|down	no|down
Nitab4.5_0007923g0060	no|down	no|up	yes|up	no|up
Nitab4.5_0023464g0010	yes|up	yes|up	yes|up	no|up
Nitab4.5_0010408g0040	yes|up	no|up	no|up	no|down
Nitab4.5_0005040g0010	yes|up	yes|up	no|up	no|down
Nitab4.5_0002885g0040	yes|up	no|up	no|down	no|down
Nitab4.5_0015619g0010	no|up	no|up	no|up	yes|up
Nitab4.5_0003865g0070	yes|up	yes|up	no|up	no|up
Nitab4.5_0002417g0020	yes|up	yes|up	no|up	no|down
Nitab4.5_0000040g0330	no|down	no|down	yes|down	no|down
Nitab4.5_0000522g0170	yes|down	yes|down	yes|down	no|down
Nitab4.5_0000092g0090	yes|down	no|down	no|down	no|down
Nitab4.5_0006145g0010	no|down	no|down	yes|down	no|down
Nitab4.5_0002827g0020	no|up	yes|up	no|down	no|down
Nitab4.5_0011099g0030	no|down	no|down	yes|down	no|down
Nitab4.5_0000593g0320	no|up	no|up	yes|down	no|down
Nitab4.5_0005875g0020	yes|down	yes|down	no|down	no|down
Nitab4.5_0004738g0010	yes|down	yes|down	no|down	no|up
Nitab4.5_0000533g0150	yes|down	no|down	no|down	no|up
Nitab4.5_0003730g0040	yes|down	yes|down	no|down	no|up
Nitab4.5_0003251g0080	yes|down	yes|down	no|down	no|down
Nitab4.5_0001438g0090	yes|up	no|up	no|up	no|up
Nitab4.5_0001009g0020	yes|down	no|down	no|down	no|up
Nitab4.5_0001972g0020	yes|up	yes|up	no|up	no|down
Nitab4.5_0009425g0030	yes|down	no|down	no|down	no|up
Nitab4.5_0000425g0180	yes|down	yes|down	no|down	no|up
Nitab4.5_0007185g0070	no|down	no|down	yes|up	no|up
Nitab4.5_0001294g0030	yes|down	yes|down	no|down	no|up
Nitab4.5_0003316g0030	yes|down	yes|down	no|down	no|up
Nitab4.5_0003721g0020	yes|down	yes|down	yes|down	no|up
Nitab4.5_0007985g0040	yes|down	no|down	yes|down	no|up
Nitab4.5_0000855g0120	yes|up	no|up	no|down	no|down
Nitab4.5_0000492g0020	no|down	no|down	yes|up	no|up
Nitab4.5_0014543g0010	yes|down	no|down	no|down	no|up
Nitab4.5_0006742g0010	yes|up	yes|up	no|up	no|down
Nitab4.5_0002108g0010	yes|up	no|up	no|up	no|down
Nitab4.5_0017633g0010	yes|down	no|down	no|down	no|up
Nitab4.5_0002783g0120	yes|up	yes|up	no|up	no|up
Nitab4.5_0001468g0030	no|down	yes|down	yes|down	no|down
Nitab4.5_0006573g0010	no|down	no|down	yes|down	no|up
Nitab4.5_0002299g0030	yes|up	yes|up	no|down	no|down
Nitab4.5_0002750g0060	yes|up	yes|up	no|up	no|down
Nitab4.5_0001295g0240	yes|up	yes|up	yes|up	no|down
Nitab4.5_0000188g0310	yes|down	yes|down	no|down	no|up
Nitab4.5_0003580g0030	yes|up	yes|up	no|up	no|up
Nitab4.5_0001241g0110	no|up	no|up	yes|up	no|up
Nitab4.5_0001439g0040	yes|down	yes|down	no|down	no|up
Nitab4.5_0008444g0030	yes|up	no|up	yes|up	no|up
Nitab4.5_0016592g0010	no|up	no|up	yes|up	no|up
Nitab4.5_0007293g0020	no|down	no|down	yes|down	no|down
Nitab4.5_0000704g0020	no|up	yes|up	no|up	no|up
Nitab4.5_0003600g0030	yes|up	yes|up	no|up	no|down
Nitab4.5_0000181g0120	no|up	no|up	yes|up	no|up
Nitab4.5_0003874g0030	yes|down	yes|down	no|up	no|up
Nitab4.5_0004661g0030	no|up	yes|up	no|up	no|up
Nitab4.5_0003930g0030	yes|down	no|down	no|down	no|down
Nitab4.5_0003027g0060	yes|up	no|up	no|down	no|down
Nitab4.5_0007425g0040	no|up	yes|up	no|up	no|up
Nitab4.5_0000562g0120	no|up	no|down	yes|down	no|down
Nitab4.5_0000749g0020	yes|up	no|up	no|up	no|up
Nitab4.5_0010695g0040	no|down	yes|down	no|down	no|down
Nitab4.5_0004166g0010	no|down	no|down	yes|down	no|down
Nitab4.5_0000040g0390	yes|up	no|up	no|up	no|down
Nitab4.5_0001854g0010	yes|up	yes|up	no|up	no|up
Nitab4.5_0001544g0110	no|down	no|down	yes|up	no|up
Nitab4.5_0001226g0020	yes|up	yes|up	yes|up	no|up
Nitab4.5_0000083g0160	yes|up	no|up	no|up	no|down
Nitab4.5_0009617g0020	yes|up	yes|up	no|up	no|up
Nitab4.5_0000523g0040	yes|up	yes|up	no|up	no|down
Nitab4.5_0005404g0040	yes|down	no|down	no|down	no|down
Nitab4.5_0000461g0140	yes|down	yes|down	no|down	no|up
Nitab4.5_0001817g0040	yes|up	yes|up	yes|up	yes|up
Nitab4.5_0000492g0240	yes|up	yes|up	yes|up	yes|up
Nitab4.5_0000570g0060	yes|up	yes|up	no|up	no|down
Nitab4.5_0009862g0020	yes|down	yes|down	no|down	no|up
Nitab4.5_0005528g0050	yes|down	yes|down	no|down	no|down
Nitab4.5_0002518g0040	yes|up	no|up	no|down	no|down
Nitab4.5_0000651g0180	yes|down	yes|down	yes|down	no|up
Nitab4.5_0000123g0170	yes|up	yes|up	no|up	no|down
Nitab4.5_0013750g0020	yes|down	yes|down	no|down	no|down
Nitab4.5_0000046g0190	yes|down	no|down	no|down	no|up
Nitab4.5_0005702g0040	no|down	no|down	yes|down	no|down
Nitab4.5_0006338g0040	yes|up	yes|up	no|up	no|down
Nitab4.5_0001735g0180	yes|down	yes|down	no|down	no|down
Nitab4.5_0005803g0040	yes|up	no|up	yes|up	no|up
Nitab4.5_0000229g0030	yes|up	no|up	no|down	no|down
[truncated: 5,423 more rows]
