# Supplementary material for: Overdominant expression of related genes of ion homeostasis improves K+ content advantage in hybrid tobacco leaves
Source: BMC Plant Biol. 2022 Jul 12;22:335. doi: 10.1186/s12870-022-03719-1 (PMC9277951; doi:10.1186/s12870-022-03719-1)
Supplement: Supplementary file 5 — Additional file 5. Go enrichment of up-regulated overdominant expression genes in H hybrids. [file 12870_2022_3719_MOESM5_ESM.xlsx]

## Sheet: Table S5
Go enrichment of up-regulated overdominant expression genes in H hybrids
Number	GO ID	Term Type	Description	Ratio_in_study	Ratio_in_pop	Pvalue	Padjust
50	GO:0009765	BP	photosynthesis, light harvesting	50/2458	98/70747	2.75007e-07	0.000243359
41	GO:0009768	BP	photosynthesis, light harvesting in photosystem I	41/2458	75/70747	2.7597e-07	0.000243359
28	GO:0046148	BP	pigment biosynthetic process	28/2458	211/70747	4.14986e-07	0.000243359
11	GO:0043467	BP	regulation of generation of precursor metabolites and energy	11/2458	47/70747	4.77992e-07	0.000243359
32	GO:0042440	BP	pigment metabolic process	32/2458	260/70747	5.10899e-07	0.000243359
12	GO:0010109	BP	regulation of photosynthesis	12/2458	58/70747	6.08552e-07	0.000243359
28	GO:1901617	BP	organic hydroxy compound biosynthetic process	28/2458	263/70747	6.40606e-07	0.000243359
6	GO:0010275	BP	NAD(P)H dehydrogenase complex assembly	6/2458	11/70747	6.9489e-07	0.000243359
18	GO:0006779	BP	porphyrin-containing compound biosynthetic process	18/2458	105/70747	7.2265e-07	0.000243359
10	GO:0042548	BP	regulation of photosynthesis, light reaction	10/2458	31/70747	7.32504e-07	0.000243359
20	GO:0009642	BP	response to light intensity	20/2458	118/70747	7.43007e-07	0.000243359
24	GO:0006778	BP	porphyrin-containing compound metabolic process	24/2458	160/70747	8.40365e-07	0.000243359
27	GO:0033013	BP	tetrapyrrole metabolic process	27/2458	175/70747	8.91735e-07	0.000243359
15	GO:0009644	BP	response to high light intensity	15/2458	60/70747	8.95477e-07	0.000243359
51	GO:0018298	BP	protein-chromophore linkage	51/2458	351/70747	8.96261e-07	0.000243359
18	GO:0015994	BP	chlorophyll metabolic process	18/2458	120/70747	9.45867e-07	0.000243359
21	GO:0033014	BP	tetrapyrrole biosynthetic process	21/2458	120/70747	9.45867e-07	0.000243359
39	GO:0010287	CC	plastoglobule	39/2458	110/70747	2.66819e-07	0.000243359
21	GO:0009654	CC	photosystem II oxygen evolving complex	21/2458	66/70747	3.81188e-07	0.000243359
66	GO:0009522	CC	photosystem I	66/2458	232/70747	6.69015e-07	0.000243359
9	GO:0009538	CC	photosystem I reaction center	9/2458	31/70747	7.32504e-07	0.000243359
98	GO:0009521	CC	photosystem	98/2458	528/70747	9.39845e-07	0.000243359
10	GO:0016987	MF	sigma factor activity	10/2458	20/70747	1.81915e-07	0.000243359
10	GO:0008066	MF	glutamate receptor activity	10/2458	35/70747	2.08419e-07	0.000243359
16	GO:0019904	MF	protein domain specific binding	16/2458	85/70747	2.2591e-07	0.000243359
27	GO:0050662	MF	obsolete coenzyme binding	27/2458	243/70747	4.63699e-07	0.000243359
55	GO:0016168	MF	chlorophyll binding	55/2458	361/70747	5.74777e-07	0.000243359
10	GO:0004970	MF	ionotropic glutamate receptor activity	10/2458	32/70747	9.8761e-07	0.000243359
10	GO:0005230	MF	extracellular ligand-gated ion channel activity	10/2458	32/70747	9.8761e-07	0.000243359
10	GO:0005231	MF	excitatory extracellular ligand-gated ion channel activity	10/2458	32/70747	9.8761e-07	0.000243359
10	GO:0005234	MF	extracellularly glutamate-gated ion channel activity	10/2458	32/70747	9.8761e-07	0.000243359
10	GO:0030594	MF	neurotransmitter receptor activity	10/2458	32/70747	9.8761e-07	0.000243359
10	GO:0022835	MF	transmitter-gated channel activity	10/2458	32/70747	9.8761e-07	0.000243359
10	GO:0022824	MF	transmitter-gated ion channel activity	10/2458	32/70747	9.8761e-07	0.000243359
38	GO:0048046	CC	apoplast	38/2458	441/70747	1.16369e-06	0.000278554
82	GO:0009523	CC	photosystem II	82/2458	288/70747	1.19746e-06	0.000278676
65	GO:0015979	BP	photosynthesis	65/2458	396/70747	1.3843e-06	0.000285945
77	GO:0009416	BP	response to light stimulus	77/2458	625/70747	1.39935e-06	0.000285945
67	GO:0005509	MF	calcium ion binding	67/2458	863/70747	1.27251e-06	0.000285945
29	GO:0005516	MF	calmodulin binding	29/2458	273/70747	1.32485e-06	0.000285945
36	GO:0004888	MF	transmembrane signaling receptor activity	36/2458	404/70747	1.5333e-06	0.000298744
77	GO:0009314	BP	response to radiation	77/2458	663/70747	1.84204e-06	0.000304855
72	GO:0044262	BP	cellular carbohydrate metabolic process	72/2458	1056/70747	2.57065e-06	0.000304855
19	GO:0006694	BP	steroid biosynthetic process	19/2458	158/70747	2.80832e-06	0.000304855
106	GO:0009628	BP	response to abiotic stimulus	106/2458	1532/70747	2.81303e-06	0.000304855
51	GO:0016051	BP	carbohydrate biosynthetic process	51/2458	724/70747	2.96609e-06	0.000304855
86	GO:0006091	BP	generation of precursor metabolites and energy	86/2458	1286/70747	3.23375e-06	0.000304855
175	GO:0005975	BP	carbohydrate metabolic process	175/2458	3007/70747	3.33426e-06	0.000304855
144	GO:0006629	BP	lipid metabolic process	144/2458	2565/70747	3.61288e-06	0.000304855
160	GO:0006468	BP	protein phosphorylation	160/2458	2693/70747	3.61422e-06	0.000304855
177	GO:0016310	BP	phosphorylation	177/2458	3128/70747	4.01304e-06	0.000304855
12	GO:0015995	BP	chlorophyll biosynthetic process	12/2458	69/70747	4.22602e-06	0.000304855
19	GO:0019898	CC	extrinsic component of membrane	19/2458	153/70747	1.72905e-06	0.000304855
63	GO:0009941	CC	chloroplast envelope	63/2458	474/70747	1.74666e-06	0.000304855
63	GO:0009526	CC	plastid envelope	63/2458	478/70747	1.82739e-06	0.000304855
58	GO:0009570	CC	chloroplast stroma	58/2458	757/70747	1.94339e-06	0.000304855
63	GO:0031975	CC	envelope	63/2458	559/70747	1.96673e-06	0.000304855
63	GO:0031967	CC	organelle envelope	63/2458	559/70747	1.96673e-06	0.000304855
59	GO:0009532	CC	plastid stroma	59/2458	760/70747	2.11519e-06	0.000304855
139	GO:0042651	CC	thylakoid membrane	139/2458	943/70747	2.4161e-06	0.000304855
139	GO:0034357	CC	photosynthetic membrane	139/2458	943/70747	2.4161e-06	0.000304855
137	GO:0055035	CC	plastid thylakoid membrane	137/2458	922/70747	2.85726e-06	0.000304855
137	GO:0009535	CC	chloroplast thylakoid membrane	137/2458	922/70747	2.85726e-06	0.000304855
9	GO:0031977	CC	thylakoid lumen	9/2458	36/70747	2.92365e-06	0.000304855
150	GO:0009507	CC	chloroplast	150/2458	2413/70747	3.14258e-06	0.000304855
120	GO:0098796	CC	membrane protein complex	120/2458	2067/70747	3.16254e-06	0.000304855
162	GO:0009536	CC	plastid	162/2458	2649/70747	3.94446e-06	0.000304855
123	GO:0046906	MF	tetrapyrrole binding	123/2458	1880/70747	2.73707e-06	0.000304855
146	GO:0140110	MF	transcription regulator activity	146/2458	2697/70747	3.64603e-06	0.000304855
141	GO:0003700	MF	DNA-binding transcription factor activity	141/2458	2396/70747	3.84001e-06	0.000304855
10	GO:0022834	MF	ligand-gated channel activity	10/2458	47/70747	4.019e-06	0.000304855
10	GO:0015276	MF	ligand-gated ion channel activity	10/2458	47/70747	4.019e-06	0.000304855
44	GO:1901615	BP	organic hydroxy compound metabolic process	44/2458	596/70747	4.39205e-06	0.000311836
199	GO:0005886	CC	plasma membrane	199/2458	3779/70747	4.6944e-06	0.000319753
9	GO:0030388	BP	fructose 1,6-bisphosphate metabolic process	9/2458	38/70747	4.75462e-06	0.000321244
249	GO:0006793	BP	phosphorus metabolic process	249/2458	4944/70747	5.10152e-06	0.000331137
239	GO:0055114	BP	oxidation-reduction process	239/2458	3978/70747	5.1543e-06	0.000331137
248	GO:0006796	BP	phosphate-containing compound metabolic process	248/2458	4867/70747	5.27222e-06	0.000331137
275	GO:0006464	BP	cellular protein modification process	275/2458	5553/70747	5.33582e-06	0.000331137
275	GO:0036211	BP	protein modification process	275/2458	5553/70747	5.33582e-06	0.000331137
16	GO:0010411	BP	xyloglucan metabolic process	16/2458	122/70747	5.45767e-06	0.000336208
290	GO:0016491	MF	oxidoreductase activity	290/2458	6017/70747	5.78535e-06	0.000351229
40	GO:0072330	BP	monocarboxylic acid biosynthetic process	40/2458	527/70747	5.99749e-06	0.00035867
534	GO:0016020	CC	membrane	534/2458	9515/70747	6.2132e-06	0.000364016
138	GO:0004674	MF	protein serine/threonine kinase activity	138/2458	2646/70747	6.63337e-06	0.000380379
9	GO:0080142	BP	regulation of salicylic acid biosynthetic process	9/2458	40/70747	7.49099e-06	0.000417017
35	GO:0006633	BP	fatty acid biosynthetic process	35/2458	432/70747	7.90211e-06	0.000424384
201	GO:0016773	MF	phosphotransferase activity, alcohol group as acceptor	201/2458	4174/70747	8.36756e-06	0.000440902
64	GO:0030246	MF	carbohydrate binding	64/2458	1024/70747	9.32927e-06	0.000476172
1775	GO:0008150	BP	biological_process	1775/2458	46379/70747	1.03536e-05	0.000496362
993	GO:0016021	CC	integral component of membrane	993/2458	23313/70747	1.01578e-05	0.000496362
1813	GO:0005575	CC	cellular_component	1813/2458	48666/70747	1.02658e-05	0.000496362
1000	GO:0031224	CC	intrinsic component of membrane	1000/2458	23413/70747	1.0368e-05	0.000496362
1777	GO:0110165	CC	cellular anatomical entity	1777/2458	46319/70747	1.04762e-05	0.000498692
1181	GO:0008152	BP	metabolic process	1181/2458	29546/70747	1.11062e-05	0.000516934
104	GO:0016757	MF	transferase activity, transferring glycosyl groups	104/2458	1912/70747	1.12029e-05	0.000518552
9	GO:0010337	BP	regulation of salicylic acid metabolic process	9/2458	42/70747	1.14739e-05	0.000528177
60	GO:0016791	MF	phosphatase activity	60/2458	947/70747	1.44862e-05	0.000649013
23	GO:0010410	BP	hemicellulose metabolic process	23/2458	243/70747	1.5922e-05	0.000705791
288	GO:0043412	BP	macromolecule modification	288/2458	6467/70747	1.85743e-05	0.000807501
5	GO:0098807	CC	chloroplast thylakoid membrane protein complex	5/2458	11/70747	1.95462e-05	0.000844114
31	GO:0046527	MF	glucosyltransferase activity	31/2458	388/70747	2.00291e-05	0.000860533
29	GO:0019318	BP	hexose metabolic process	29/2458	348/70747	2.0348e-05	0.000869771
10	GO:0016717	MF	oxidoreductase activity, acting on paired donors, with oxidation of a pair of donors resulting in the reduction of molecular oxygen to two molecules of water	10/2458	56/70747	2.0798e-05	0.000884494
77	GO:0008610	BP	lipid biosynthetic process	77/2458	1337/70747	2.1116e-05	0.000888993
67	GO:0042578	MF	phosphoric ester hydrolase activity	67/2458	1109/70747	2.10202e-05	0.000888993
7	GO:0035435	BP	phosphate ion transmembrane transport	7/2458	26/70747	2.22716e-05	0.000924372
6	GO:0042549	BP	photosystem II stabilization	6/2458	18/70747	2.26325e-05	0.000929487
39	GO:0006631	BP	fatty acid metabolic process	39/2458	541/70747	2.56108e-05	0.00103656
8	GO:0008295	BP	spermidine biosynthetic process	8/2458	36/70747	2.66031e-05	0.00106134
8	GO:0009813	BP	flavonoid biosynthetic process	8/2458	36/70747	2.66031e-05	0.00106134
178	GO:0004672	MF	protein kinase activity	178/2458	3739/70747	2.83149e-05	0.00110336
20	GO:0005984	BP	disaccharide metabolic process	20/2458	206/70747	3.85726e-05	0.00144915
63	GO:0032787	BP	monocarboxylic acid metabolic process	63/2458	1050/70747	3.89121e-05	0.00145538
71	GO:0016829	MF	lyase activity	71/2458	1231/70747	3.98451e-05	0.00148365
8	GO:0008216	BP	spermidine metabolic process	8/2458	38/70747	4.04169e-05	0.00149829
43	GO:0060089	MF	molecular transducer activity	43/2458	634/70747	4.23732e-05	0.00155703
48	GO:0009506	CC	plasmodesma	48/2458	742/70747	4.64566e-05	0.00169223
4	GO:0008792	MF	arginine decarboxylase activity	4/2458	7/70747	4.67645e-05	0.00169607
38	GO:0034637	BP	cellular carbohydrate biosynthetic process	38/2458	540/70747	4.72561e-05	0.00170178
88	GO:0044283	BP	small molecule biosynthetic process	88/2458	1621/70747	4.74842e-05	0.00170178
48	GO:0070161	CC	anchoring junction	48/2458	744/70747	4.8513e-05	0.00170178
48	GO:0030054	CC	cell junction	48/2458	744/70747	4.8513e-05	0.00170178
48	GO:0005911	CC	cell-cell junction	48/2458	744/70747	4.8513e-05	0.00170178
5	GO:0031978	CC	plastid thylakoid lumen	5/2458	13/70747	5.13658e-05	0.00177096
5	GO:0009543	CC	chloroplast thylakoid lumen	5/2458	13/70747	5.13658e-05	0.00177096
10	GO:0042537	BP	benzene-containing compound metabolic process	10/2458	62/70747	5.1983e-05	0.00178489
10	GO:0016108	BP	tetraterpenoid metabolic process	10/2458	65/70747	7.87537e-05	0.00261825
10	GO:0016116	BP	carotenoid metabolic process	10/2458	65/70747	7.87537e-05	0.00261825
38	GO:0038023	MF	signaling receptor activity	38/2458	545/70747	7.98627e-05	0.00264462
89	GO:0044255	BP	cellular lipid metabolic process	89/2458	1670/70747	8.21429e-05	0.00270942
11	GO:0031976	CC	plastid thylakoid	11/2458	79/70747	8.96104e-05	0.00290991
11	GO:0009534	CC	chloroplast thylakoid	11/2458	79/70747	8.96104e-05	0.00290991
4	GO:0010106	BP	cellular response to iron ion starvation	4/2458	8/70747	9.09426e-05	0.00293045
4	GO:0046863	MF	ribulose-1,5-bisphosphate carboxylase/oxygenase activator activity	4/2458	8/70747	9.09426e-05	0.00293045
8	GO:0051667	BP	establishment of plastid localization	8/2458	43/70747	0.000102716	0.00324737
8	GO:0019750	BP	chloroplast localization	8/2458	43/70747	0.000102716	0.00324737
8	GO:0009902	BP	chloroplast relocation	8/2458	43/70747	0.000102716	0.00324737
8	GO:0051644	BP	plastid localization	8/2458	43/70747	0.000102716	0.00324737
74	GO:0016758	MF	transferase activity, transferring hexosyl groups	74/2458	1328/70747	0.000102709	0.00324737
26	GO:1990204	CC	oxidoreductase complex	26/2458	328/70747	0.000106162	0.0033437
24	GO:0010383	BP	cell wall polysaccharide metabolic process	24/2458	285/70747	0.000111067	0.00343364
5	GO:0010206	BP	photosystem II repair	5/2458	15/70747	0.000113076	0.00345748
5	GO:1905156	BP	negative regulation of photosynthesis	5/2458	15/70747	0.000113076	0.00345748
5	GO:0046592	MF	polyamine oxidase activity	5/2458	15/70747	0.000113076	0.00345748
21	GO:0008202	BP	steroid metabolic process	21/2458	241/70747	0.000119663	0.00363237
8	GO:0009812	BP	flavonoid metabolic process	8/2458	44/70747	0.000121733	0.00368189
29	GO:0044036	BP	cell wall macromolecule metabolic process	29/2458	390/70747	0.000137734	0.00413598
19	GO:0030247	MF	polysaccharide binding	19/2458	209/70747	0.00014264	0.00426799
11	GO:0005985	BP	sucrose metabolic process	11/2458	84/70747	0.00015723	0.00465468
4	GO:0043155	BP	negative regulation of photosynthesis, light reaction	4/2458	9/70747	0.000159175	0.00466284
4	GO:0010205	BP	photoinhibition	4/2458	9/70747	0.000159175	0.00466284
4	GO:0006527	BP	arginine catabolic process	4/2458	9/70747	0.000159175	0.00466284
3	GO:0052747	MF	sinapyl alcohol dehydrogenase activity	3/2458	4/70747	0.000163199	0.00473107
3	GO:0047918	MF	GDP-mannose 3,5-epimerase activity	3/2458	4/70747	0.000163199	0.00473107
3	GO:0008883	MF	glutamyl-tRNA reductase activity	3/2458	4/70747	0.000163199	0.00473107
7	GO:0009074	BP	aromatic amino acid family catabolic process	7/2458	35/70747	0.000173154	0.00496342
14	GO:0046351	BP	disaccharide biosynthetic process	14/2458	130/70747	0.000182121	0.00518982
75	GO:0005506	MF	iron ion binding	75/2458	1376/70747	0.000184156	0.00522736
235	GO:0016301	MF	kinase activity	235/2458	5339/70747	0.000188044	0.00530223
53	GO:0005618	CC	cell wall	53/2458	885/70747	0.000191091	0.00533654
53	GO:0030312	CC	external encapsulating structure	53/2458	885/70747	0.000191091	0.00533654
28	GO:0016830	MF	carbon-carbon lyase activity	28/2458	379/70747	0.000198553	0.0055265
59	GO:0004497	MF	monooxygenase activity	59/2458	1028/70747	0.000205559	0.00568373
15	GO:1901606	BP	alpha-amino acid catabolic process	15/2458	148/70747	0.000214137	0.00588208
6	GO:0046501	BP	protoporphyrinogen IX metabolic process	6/2458	26/70747	0.000221061	0.00591794
6	GO:0006782	BP	protoporphyrinogen IX biosynthetic process	6/2458	26/70747	0.000221061	0.00591794
20	GO:0009311	BP	oligosaccharide metabolic process	20/2458	234/70747	0.000221799	0.00591794
5	GO:0016647	MF	oxidoreductase activity, acting on the CH-NH group of donors, oxygen as acceptor	5/2458	17/70747	0.000219852	0.00591794
8	GO:0005310	MF	dicarboxylic acid transmembrane transporter activity	8/2458	48/70747	0.000229174	0.00607601
27	GO:0046777	BP	protein autophosphorylation	27/2458	362/70747	0.000233968	0.00616411
67	GO:0004553	MF	hydrolase activity, hydrolyzing O-glycosyl compounds	67/2458	1210/70747	0.000245884	0.00645773
4	GO:0043488	BP	regulation of mRNA stability	4/2458	10/70747	0.000257974	0.00675409
11	GO:0006595	BP	polyamine metabolic process	11/2458	89/70747	0.000263969	0.00687249
17	GO:0016769	MF	transferase activity, transferring nitrogenous groups	17/2458	186/70747	0.000292653	0.00754414
17	GO:0008483	MF	transaminase activity	17/2458	186/70747	0.000292653	0.00754414
27	GO:0009657	BP	plastid organization	27/2458	369/70747	0.000296228	0.00761287
26	GO:0004675	MF	transmembrane receptor protein serine/threonine kinase activity	26/2458	347/70747	0.000299159	0.00766468
35	GO:0006073	BP	cellular glucan metabolic process	35/2458	530/70747	0.000314317	0.00800409
29	GO:0005996	BP	monosaccharide metabolic process	29/2458	408/70747	0.00032735	0.00831073
17	GO:0004724	MF	magnesium-dependent protein serine/threonine phosphatase activity	17/2458	188/70747	0.00033171	0.00839596
36	GO:0044042	BP	glucan metabolic process	36/2458	549/70747	0.000367021	0.00915484
17	GO:0016125	BP	sterol metabolic process	17/2458	190/70747	0.000375198	0.00932761
4	GO:0019464	BP	glycine decarboxylation via glycine cleavage system	4/2458	11/70747	0.000394219	0.00962905
4	GO:0010088	BP	phloem development	4/2458	11/70747	0.000394219	0.00962905
5	GO:0043891	MF	glyceraldehyde-3-phosphate dehydrogenase (NAD(P)+) (phosphorylating) activity	5/2458	19/70747	0.00038985	0.00962905
5	GO:0004365	MF	glyceraldehyde-3-phosphate dehydrogenase (NAD+) (phosphorylating) activity	5/2458	19/70747	0.00038985	0.00962905
4	GO:0010295	MF	(+)-abscisic acid 8'-hydroxylase activity	4/2458	11/70747	0.000394219	0.00962905
4	GO:0045551	MF	cinnamyl-alcohol dehydrogenase activity	4/2458	11/70747	0.000394219	0.00962905
3	GO:0033843	MF	xyloglucan 6-xylosyltransferase activity	3/2458	5/70747	0.000397397	0.0096503
26	GO:0019199	MF	transmembrane receptor protein kinase activity	26/2458	356/70747	0.000397923	0.0096503
9	GO:0019203	MF	carbohydrate phosphatase activity	9/2458	65/70747	0.000401725	0.00966121
61	GO:0005976	BP	polysaccharide metabolic process	61/2458	1095/70747	0.000435293	0.0103127
10	GO:0016840	MF	carbon-nitrogen lyase activity	10/2458	80/70747	0.000452518	0.0106794
13	GO:0008422	MF	beta-glucosidase activity	13/2458	126/70747	0.000463678	0.0108815
11	GO:0010565	BP	regulation of cellular ketone metabolic process	11/2458	95/70747	0.000467101	0.0109312
42	GO:0044264	BP	cellular polysaccharide metabolic process	42/2458	686/70747	0.000479672	0.011163
24	GO:0016311	BP	dephosphorylation	24/2458	315/70747	0.00049238	0.011427
6	GO:0009773	BP	photosynthetic electron transport in photosystem I	6/2458	30/70747	0.000506219	0.0116802
6	GO:0016843	MF	amine-lyase activity	6/2458	30/70747	0.000506219	0.0116802
11	GO:0016762	MF	xyloglucan:xyloglucosyl transferase activity	11/2458	96/70747	0.000511191	0.0117336
8	GO:0046839	BP	phospholipid dephosphorylation	8/2458	54/70747	0.000525628	0.0119992
17	GO:0015698	BP	inorganic anion transport	17/2458	196/70747	0.000536468	0.0122134
9	GO:0016126	BP	sterol biosynthetic process	9/2458	68/70747	0.000564313	0.0128125
4	GO:0010304	BP	PSII associated light-harvesting complex II catabolic process	4/2458	12/70747	0.000575056	0.0128819
4	GO:0043487	BP	regulation of RNA stability	4/2458	12/70747	0.000575056	0.0128819
4	GO:0009800	BP	cinnamic acid biosynthetic process	4/2458	12/70747	0.000575056	0.0128819
4	GO:0009803	BP	cinnamic acid metabolic process	4/2458	12/70747	0.000575056	0.0128819
4	GO:0045548	MF	phenylalanine ammonia-lyase activity	4/2458	12/70747	0.000575056	0.0128819
313	GO:0044267	BP	cellular protein metabolic process	313/2458	7491/70747	0.000584223	0.0130523
5	GO:0015140	MF	malate transmembrane transporter activity	5/2458	21/70747	0.000643864	0.0141212
5	GO:0042132	MF	fructose 1,6-bisphosphate 1-phosphatase activity	5/2458	21/70747	0.000643864	0.0141212
5	GO:0015556	MF	C4-dicarboxylate transmembrane transporter activity	5/2458	21/70747	0.000643864	0.0141212
5	GO:0016174	MF	NAD(P)H oxidase (H(2)O(2)-forming activity	5/2458	21/70747	0.000643864	0.0141212
8	GO:0019685	BP	photosynthesis, dark reaction	8/2458	57/70747	0.000761507	0.0164008
8	GO:0019253	BP	reductive pentose-phosphate cycle	8/2458	57/70747	0.000761507	0.0164008
3	GO:0009279	CC	cell outer membrane	3/2458	6/70747	0.000774181	0.016631
4	GO:0061013	BP	regulation of mRNA catabolic process	4/2458	13/70747	0.000807807	0.0172569
4	GO:0009645	BP	response to low light intensity stimulus	4/2458	13/70747	0.000807807	0.0172569
5	GO:0009969	BP	xyloglucan biosynthetic process	5/2458	22/70747	0.000809496	0.0172569
15	GO:0015926	MF	glucosidase activity	15/2458	168/70747	0.000824511	0.0175324
16	GO:0050661	MF	NADP binding	16/2458	186/70747	0.000841622	0.0178509
12	GO:0006004	BP	fucose metabolic process	12/2458	118/70747	0.000858983	0.0181274
14	GO:0009312	BP	oligosaccharide biosynthetic process	14/2458	152/70747	0.000895341	0.0186596
9	GO:0010207	BP	photosystem II assembly	9/2458	73/70747	0.000952365	0.019701
13	GO:0006006	BP	glucose metabolic process	13/2458	136/70747	0.000955647	0.0197202
8	GO:0016109	BP	tetraterpenoid biosynthetic process	8/2458	59/70747	0.000961283	0.0197393
8	GO:0016117	BP	carotenoid biosynthetic process	8/2458	59/70747	0.000961283	0.0197393
15	GO:0006576	BP	cellular biogenic amine metabolic process	15/2458	171/70747	0.000988013	0.0202386
69	GO:0016798	MF	hydrolase activity, acting on glycosyl bonds	69/2458	1317/70747	0.00102724	0.0208889
11	GO:0062012	BP	regulation of small molecule metabolic process	11/2458	105/70747	0.0010882	0.0220217
4	GO:0044257	BP	cellular protein catabolic process	4/2458	14/70747	0.00109989	0.0222044
47	GO:0030001	BP	metal ion transport	47/2458	828/70747	0.00111053	0.0223297
15	GO:0044106	BP	cellular amine metabolic process	15/2458	173/70747	0.00111157	0.0223297
13	GO:0043094	BP	cellular metabolic compound salvage	13/2458	139/70747	0.001169	0.0226664
8	GO:0006596	BP	polyamine biosynthetic process	8/2458	61/70747	0.00120093	0.0226664
2	GO:0010028	BP	xanthophyll cycle	2/2458	2/70747	0.00120664	0.0226664
2	GO:2000693	BP	positive regulation of seed maturation	2/2458	2/70747	0.00120664	0.0226664
2	GO:0019605	BP	butyrate metabolic process	2/2458	2/70747	0.00120664	0.0226664
2	GO:0046459	BP	short-chain fatty acid metabolic process	2/2458	2/70747	0.00120664	0.0226664
2	GO:0110102	BP	chloroplast ribulose bisphosphate carboxylase complex assembly	2/2458	2/70747	0.00120664	0.0226664
2	GO:1902117	BP	positive regulation of organelle assembly	2/2458	2/70747	0.00120664	0.0226664
2	GO:0045792	BP	negative regulation of cell size	2/2458	2/70747	0.00120664	0.0226664
2	GO:0061635	BP	regulation of protein complex stability	2/2458	2/70747	0.00120664	0.0226664
2	GO:1903553	BP	positive regulation of extracellular exosome assembly	2/2458	2/70747	0.00120664	0.0226664
2	GO:1903551	BP	regulation of extracellular exosome assembly	2/2458	2/70747	0.00120664	0.0226664
20	GO:0009579	CC	thylakoid	20/2458	265/70747	0.00115773	0.0226664
22	GO:0004722	MF	protein serine/threonine phosphatase activity	22/2458	299/70747	0.00116712	0.0226664
28	GO:0005507	MF	copper ion binding	28/2458	422/70747	0.00119204	0.0226664
2	GO:0016594	MF	glycine binding	2/2458	2/70747	0.00120664	0.0226664
2	GO:0004375	MF	glycine dehydrogenase (decarboxylating) activity	2/2458	2/70747	0.00120664	0.0226664
2	GO:0047793	MF	cycloeucalenol cycloisomerase activity	2/2458	2/70747	0.00120664	0.0226664
2	GO:1905538	MF	polysome binding	2/2458	2/70747	0.00120664	0.0226664
2	GO:0102567	MF	phospholipase A2 activity (consuming 1,2-dipalmitoylphosphatidylcholine)	2/2458	2/70747	0.00120664	0.0226664
2	GO:0102568	MF	phospholipase A2 activity consuming 1,2-dioleoylphosphatidylethanolamine)	2/2458	2/70747	0.00120664	0.0226664
2	GO:0008410	MF	CoA-transferase activity	2/2458	2/70747	0.00120664	0.0226664
2	GO:0047760	MF	butyrate-CoA ligase activity	2/2458	2/70747	0.00120664	0.0226664
2	GO:0016642	MF	oxidoreductase activity, acting on the CH-NH2 group of donors, disulfide as acceptor	2/2458	2/70747	0.00120664	0.0226664
73	GO:0016705	MF	oxidoreductase activity, acting on paired donors, with incorporation or reduction of molecular oxygen	73/2458	1422/70747	0.00122119	0.0228885
15	GO:0009063	BP	cellular amino acid catabolic process	15/2458	175/70747	0.00124789	0.0232848
3	GO:0015729	BP	oxaloacetate transport	3/2458	7/70747	0.00131974	0.0241415
3	GO:0015709	BP	thiosulfate transport	3/2458	7/70747	0.00131974	0.0241415
3	GO:0071422	BP	succinate transmembrane transport	3/2458	7/70747	0.00131974	0.0241415
3	GO:0071423	BP	malate transmembrane transport	3/2458	7/70747	0.00131974	0.0241415
3	GO:0008974	MF	phosphoribulokinase activity	3/2458	7/70747	0.00131974	0.0241415
3	GO:0015117	MF	thiosulfate transmembrane transporter activity	3/2458	7/70747	0.00131974	0.0241415
3	GO:0015141	MF	succinate transmembrane transporter activity	3/2458	7/70747	0.00131974	0.0241415
3	GO:0015131	MF	oxaloacetate transmembrane transporter activity	3/2458	7/70747	0.00131974	0.0241415
11	GO:0042446	BP	hormone biosynthetic process	11/2458	108/70747	0.00137142	0.0249235
6	GO:0009904	BP	chloroplast accumulation movement	6/2458	36/70747	0.00139025	0.0252111
7	GO:0098661	BP	inorganic anion transmembrane transport	7/2458	49/70747	0.00144902	0.0262201
5	GO:0019674	BP	NAD metabolic process	5/2458	25/70747	0.00149779	0.0270441
9	GO:0005372	MF	water transmembrane transporter activity	9/2458	78/70747	0.0015331	0.0275629
9	GO:0015250	MF	water channel activity	9/2458	78/70747	0.0015331	0.0275629
26	GO:0055065	BP	metal ion homeostasis	26/2458	383/70747	0.00173183	0.0307745
193	GO:0044281	BP	small molecule metabolic process	193/2458	4453/70747	0.00173547	0.0307745
490	GO:1901564	BP	organonitrogen compound metabolic process	490/2458	12411/70747	0.00173745	0.0307745
5	GO:0050664	MF	oxidoreductase activity, acting on NAD(P)H, oxygen as acceptor	5/2458	26/70747	0.00180177	0.0317794
5	GO:0016157	MF	sucrose synthase activity	5/2458	26/70747	0.00180177	0.0317794
6	GO:0004332	MF	fructose-bisphosphate aldolase activity	6/2458	38/70747	0.00185748	0.0324884
4	GO:0001682	BP	tRNA 5'-leader removal	4/2458	16/70747	0.00189171	0.0327454
4	GO:0099116	BP	tRNA 5'-end processing	4/2458	16/70747	0.00189171	0.0327454
4	GO:0010598	CC	NAD(P)H dehydrogenase complex (plastoquinone)	4/2458	16/70747	0.00189171	0.0327454
4	GO:0016661	MF	oxidoreductase activity, acting on other nitrogenous compounds as donors	4/2458	16/70747	0.00189171	0.0327454
8	GO:0006817	BP	phosphate ion transport	8/2458	66/70747	0.00201106	0.0346681
3	GO:0009769	BP	photosynthesis, light harvesting in photosystem II	3/2458	8/70747	0.00205702	0.0349569
3	GO:0009517	CC	PSII associated light-harvesting complex II	3/2458	8/70747	0.00205702	0.0349569
3	GO:0030076	CC	light-harvesting complex	3/2458	8/70747	0.00205702	0.0349569
3	GO:0009503	CC	thylakoid light-harvesting complex	3/2458	8/70747	0.00205702	0.0349569
3	GO:0016210	MF	naringenin-chalcone synthase activity	3/2458	8/70747	0.00205702	0.0349569
3	GO:0005365	MF	myo-inositol transmembrane transporter activity	3/2458	8/70747	0.00205702	0.0349569
3	GO:0005366	MF	myo-inositol:proton symporter activity	3/2458	8/70747	0.00205702	0.0349569
7	GO:0008272	BP	sulfate transport	7/2458	52/70747	0.00206218	0.0349736
20	GO:0009308	BP	amine metabolic process	20/2458	270/70747	0.002099	0.0355261
5	GO:0016844	MF	strictosidine synthase activity	5/2458	27/70747	0.00214856	0.0362916
21	GO:0042546	BP	cell wall biogenesis	21/2458	298/70747	0.00221768	0.0371595
7	GO:0005388	MF	calcium transmembrane transporter activity, phosphorylative mechanism	7/2458	53/70747	0.00230573	0.0384044
4	GO:0006546	BP	glycine catabolic process	4/2458	17/70747	0.00240613	0.0398391
5	GO:0005986	BP	sucrose biosynthetic process	5/2458	28/70747	0.00254154	0.0419155
12	GO:0015893	BP	drug transport	12/2458	134/70747	0.0025606	0.0420641
12	GO:0006855	BP	drug transmembrane transport	12/2458	134/70747	0.0025606	0.0420641
98	GO:0006811	BP	ion transport	98/2458	2082/70747	0.00284552	0.0464712
7	GO:0003951	MF	NAD+ kinase activity	7/2458	55/70747	0.00285878	0.046597
20	GO:0035251	MF	UDP-glucosyltransferase activity	20/2458	284/70747	0.0029141	0.0474065
16	GO:1901657	BP	glycosyl compound metabolic process	16/2458	204/70747	0.00292597	0.0474261
5	GO:0030091	BP	protein repair	5/2458	29/70747	0.00298412	0.0482644
3	GO:0006741	BP	NADP biosynthetic process	3/2458	9/70747	0.00300595	0.0483375
3	GO:0008453	MF	alanine-glyoxylate transaminase activity	3/2458	9/70747	0.00300595	0.0483375
3	GO:0010242	MF	oxygen evolving activity	3/2458	9/70747	0.00300595	0.0483375
22	GO:0009658	BP	chloroplast organization	22/2458	322/70747	0.00311243	0.0498786
9	GO:0016846	MF	carbon-sulfur lyase activity	9/2458	87/70747	0.00326892	0.0519678
2	GO:0033521	BP	phytyl diphosphate biosynthetic process	2/2458	3/70747	0.00353614	0.0531565
2	GO:0046209	BP	nitric oxide metabolic process	2/2458	3/70747	0.00353614	0.0531565
2	GO:0032074	BP	negative regulation of nuclease activity	2/2458	3/70747	0.00353614	0.0531565
2	GO:0006809	BP	nitric oxide biosynthetic process	2/2458	3/70747	0.00353614	0.0531565
2	GO:1901918	BP	negative regulation of exoribonuclease activity	2/2458	3/70747	0.00353614	0.0531565
2	GO:1901917	BP	regulation of exoribonuclease activity	2/2458	3/70747	0.00353614	0.0531565
2	GO:0019265	BP	glycine biosynthetic process, by transamination of glyoxylate	2/2458	3/70747	0.00353614	0.0531565
2	GO:0033519	BP	phytyl diphosphate metabolic process	2/2458	3/70747	0.00353614	0.0531565
2	GO:0060701	BP	negative regulation of ribonuclease activity	2/2458	3/70747	0.00353614	0.0531565
2	GO:0060700	BP	regulation of ribonuclease activity	2/2458	3/70747	0.00353614	0.0531565
2	GO:1905777	BP	regulation of exonuclease activity	2/2458	3/70747	0.00353614	0.0531565
2	GO:1905778	BP	negative regulation of exonuclease activity	2/2458	3/70747	0.00353614	0.0531565
2	GO:0032069	BP	regulation of nuclease activity	2/2458	3/70747	0.00353614	0.0531565
6	GO:0046173	BP	polyol biosynthetic process	6/2458	43/70747	0.00354038	0.0531565
2	GO:0009344	CC	nitrite reductase complex [NAD(P)H]	2/2458	3/70747	0.00353614	0.0531565
2	GO:0035618	CC	root hair	2/2458	3/70747	0.00353614	0.0531565
2	GO:0009533	CC	chloroplast stromal thylakoid	2/2458	3/70747	0.00353614	0.0531565
7	GO:0015116	MF	sulfate transmembrane transporter activity	7/2458	57/70747	0.00350804	0.0531565
2	GO:0047513	MF	1,2-alpha-L-fucosidase activity	2/2458	3/70747	0.00353614	0.0531565
2	GO:0004760	MF	serine-pyruvate transaminase activity	2/2458	3/70747	0.00353614	0.0531565
2	GO:0046509	MF	1,2-diacylglycerol 3-beta-galactosyltransferase activity	2/2458	3/70747	0.00353614	0.0531565
2	GO:0102067	MF	geranylgeranyl diphosphate reductase activity	2/2458	3/70747	0.00353614	0.0531565
2	GO:0009703	MF	nitrate reductase (NADH) activity	2/2458	3/70747	0.00353614	0.0531565
2	GO:0008940	MF	nitrate reductase activity	2/2458	3/70747	0.00353614	0.0531565
2	GO:0050463	MF	nitrate reductase [NAD(P)H] activity	2/2458	3/70747	0.00353614	0.0531565
2	GO:0050464	MF	nitrate reductase (NADPH) activity	2/2458	3/70747	0.00353614	0.0531565
13	GO:0042445	BP	hormone metabolic process	13/2458	159/70747	0.00383907	0.0572308
30	GO:0031984	CC	organelle subcompartment	30/2458	492/70747	0.00403247	0.0599008
9	GO:0016759	MF	cellulose synthase activity	9/2458	90/70747	0.00410526	0.0607666
9	GO:0016760	MF	cellulose synthase (UDP-forming) activity	9/2458	90/70747	0.00410526	0.0607666
3	GO:0015744	BP	succinate transport	3/2458	10/70747	0.00418365	0.0613846
3	GO:0005960	CC	glycine cleavage complex	3/2458	10/70747	0.00418365	0.0613846
3	GO:0015166	MF	polyol transmembrane transporter activity	3/2458	10/70747	0.00418365	0.0613846
3	GO:0046524	MF	sucrose-phosphate synthase activity	3/2458	10/70747	0.00418365	0.0613846
3	GO:0000254	MF	C-4 methylsterol oxidase activity	3/2458	10/70747	0.00418365	0.0613846
12	GO:0019751	BP	polyol metabolic process	12/2458	143/70747	0.00435076	0.0637249
4	GO:0006557	BP	S-adenosylmethioninamine biosynthetic process	4/2458	20/70747	0.00450824	0.0650086
4	GO:0046499	BP	S-adenosylmethioninamine metabolic process	4/2458	20/70747	0.00450824	0.0650086
4	GO:0031221	BP	arabinan metabolic process	4/2458	20/70747	0.00450824	0.0650086
4	GO:0031222	BP	arabinan catabolic process	4/2458	20/70747	0.00450824	0.0650086
8	GO:1901682	MF	sulfur compound transmembrane transporter activity	8/2458	75/70747	0.0044942	0.0650086
4	GO:0009044	MF	xylan 1,4-beta-xylosidase activity	4/2458	20/70747	0.00450824	0.0650086
4	GO:0042285	MF	xylosyltransferase activity	4/2458	20/70747	0.00450824	0.0650086
4	GO:0097599	MF	xylanase activity	4/2458	20/70747	0.00450824	0.0650086
5	GO:0006000	BP	fructose metabolic process	5/2458	32/70747	0.00464347	0.0668436
35	GO:0006820	BP	anion transport	35/2458	616/70747	0.00532256	0.075198
5	GO:0050308	MF	sugar-phosphatase activity	5/2458	33/70747	0.00531839	0.075198
4	GO:0034471	BP	ncRNA 5'-end processing	4/2458	21/70747	0.0054175	0.0760265
4	GO:0000966	BP	RNA 5'-end processing	4/2458	21/70747	0.0054175	0.0760265
3	GO:0006044	BP	N-acetylglucosamine metabolic process	3/2458	11/70747	0.00560469	0.0778707
3	GO:0003830	MF	beta-1,4-mannosylglycoprotein 4-beta-N-acetylglucosaminyltransferase activity	3/2458	11/70747	0.00560469	0.0778707
3	GO:0048529	MF	magnesium-protoporphyrin IX monomethyl ester (oxidative) cyclase activity	3/2458	11/70747	0.00560469	0.0778707
20	GO:0030258	BP	lipid modification	20/2458	295/70747	0.00571079	0.079037
14	GO:0055072	BP	iron ion homeostasis	14/2458	178/70747	0.00574751	0.0791984
20	GO:0009250	BP	glucan biosynthetic process	20/2458	299/70747	0.00609333	0.0838258
9	GO:0016597	MF	amino acid binding	9/2458	96/70747	0.00627181	0.0859987
15	GO:0000160	BP	phosphorelay signal transduction system	15/2458	205/70747	0.00634376	0.0868431
4	GO:0004014	MF	adenosylmethionine decarboxylase activity	4/2458	22/70747	0.0064415	0.0880374
10	GO:0072503	BP	cellular divalent inorganic cation homeostasis	10/2458	114/70747	0.00650474	0.0882502
18	GO:0016831	MF	carboxy-lyase activity	18/2458	265/70747	0.00651674	0.0882502
14	GO:0010038	BP	response to metal ion	14/2458	183/70747	0.00653219	0.0882689
7	GO:0072348	BP	sulfur compound transport	7/2458	64/70747	0.00668806	0.0898823
5	GO:0042402	BP	cellular biogenic amine catabolic process	5/2458	35/70747	0.00687085	0.0898823
5	GO:0009310	BP	amine catabolic process	5/2458	35/70747	0.00687085	0.0898823
2	GO:0051188	BP	obsolete cofactor biosynthetic process	2/2458	4/70747	0.00690907	0.0898823
2	GO:0015866	BP	ADP transport	2/2458	4/70747	0.00690907	0.0898823
2	GO:0015867	BP	ATP transport	2/2458	4/70747	0.00690907	0.0898823
66	GO:0005576	CC	extracellular region	66/2458	1357/70747	0.00688751	0.0898823
36	GO:0015267	MF	channel activity	36/2458	650/70747	0.0067589	0.0898823
36	GO:0022803	MF	passive transmembrane transporter activity	36/2458	650/70747	0.0067589	0.0898823
5	GO:0016872	MF	intramolecular lyase activity	5/2458	35/70747	0.00687085	0.0898823
2	GO:0052862	MF	glucan endo-1,4-beta-glucanase activity, C-3 substituted reducing group	2/2458	4/70747	0.00690907	0.0898823
2	GO:0070548	MF	L-glutamine aminotransferase activity	2/2458	4/70747	0.00690907	0.0898823
2	GO:0072374	MF	carotene epsilon hydroxylase activity	2/2458	4/70747	0.00690907	0.0898823
2	GO:0008962	MF	phosphatidylglycerophosphatase activity	2/2458	4/70747	0.00690907	0.0898823
2	GO:0042389	MF	omega-3 fatty acid desaturase activity	2/2458	4/70747	0.00690907	0.0898823
2	GO:0004512	MF	inositol-3-phosphate synthase activity	2/2458	4/70747	0.00690907	0.0898823
2	GO:0050290	MF	sphingomyelin phosphodiesterase D activity	2/2458	4/70747	0.00690907	0.0898823
2	GO:0009979	MF	16:0 monogalactosyldiacylglycerol desaturase activity	2/2458	4/70747	0.00690907	0.0898823
2	GO:0009974	MF	zeinoxanthin epsilon hydroxylase activity	2/2458	4/70747	0.00690907	0.0898823
2	GO:0008124	MF	4-alpha-hydroxytetrahydrobiopterin dehydratase activity	2/2458	4/70747	0.00690907	0.0898823
2	GO:0004360	MF	glutamine-fructose-6-phosphate transaminase (isomerizing) activity	2/2458	4/70747	0.00690907	0.0898823
3	GO:1901002	BP	positive regulation of response to salt stress	3/2458	12/70747	0.00728123	0.093994
3	GO:0004560	MF	alpha-L-fucosidase activity	3/2458	12/70747	0.00728123	0.093994
3	GO:0015928	MF	fucosidase activity	3/2458	12/70747	0.00728123	0.093994
10	GO:0010857	MF	calcium-dependent protein kinase activity	10/2458	116/70747	0.00733013	0.0943346
10	GO:0009931	MF	calcium-dependent protein serine/threonine kinase activity	10/2458	116/70747	0.00733013	0.0943346
6	GO:0046856	BP	phosphatidylinositol dephosphorylation	6/2458	50/70747	0.00751689	0.0964419
4	GO:0006559	BP	L-phenylalanine catabolic process	4/2458	23/70747	0.00758605	0.0965895
4	GO:0042360	BP	vitamin E metabolic process	4/2458	23/70747	0.00758605	0.0965895
4	GO:1902222	BP	erythrose 4-phosphate/phosphoenolpyruvate family amino acid catabolic process	4/2458	23/70747	0.00758605	0.0965895
4	GO:0010189	BP	vitamin E biosynthetic process	4/2458	23/70747	0.00758605	0.0965895
4	GO:0004805	MF	trehalose-phosphatase activity	4/2458	23/70747	0.00758605	0.0965895
9	GO:0006739	BP	NADP metabolic process	9/2458	99/70747	0.00764035	0.0971333
8	GO:0051240	BP	positive regulation of multicellular organismal process	8/2458	82/70747	0.00768312	0.097529
5	GO:0016165	MF	linoleate 13S-lipoxygenase activity	5/2458	36/70747	0.00775481	0.0982902
194	GO:0051252	BP	regulation of RNA metabolic process	194/2458	4646/70747	0.00797527	0.100326
8	GO:0051094	BP	positive regulation of developmental process	8/2458	83/70747	0.00824997	0.103396
53	GO:0015291	MF	secondary active transmembrane transporter activity	53/2458	1052/70747	0.00825595	0.103396
50	GO:0005794	CC	Golgi apparatus	50/2458	986/70747	0.00839895	0.104712
7	GO:0071482	BP	cellular response to light stimulus	7/2458	67/70747	0.00856313	0.1066
5	GO:0015179	MF	L-amino acid transmembrane transporter activity	5/2458	37/70747	0.00871478	0.108327
4	GO:0006597	BP	spermine biosynthetic process	4/2458	24/70747	0.0088566	0.109764
4	GO:0015292	MF	uniporter activity	4/2458	24/70747	0.0088566	0.109764
13	GO:0031072	MF	heat shock protein binding	13/2458	169/70747	0.0089028	0.110174
3	GO:0006021	BP	inositol biosynthetic process	3/2458	13/70747	0.00922326	0.113114
9	GO:0005992	BP	trehalose biosynthetic process	9/2458	102/70747	0.00922543	0.113114
3	GO:0008195	MF	phosphatidate phosphatase activity	3/2458	13/70747	0.00922326	0.113114
13	GO:0009116	BP	nucleoside metabolic process	13/2458	172/70747	0.00962854	0.117763
7	GO:0010027	BP	thylakoid membrane organization	7/2458	69/70747	0.0100108	0.121728
8	GO:0016857	MF	racemase and epimerase activity, acting on carbohydrates and derivatives	8/2458	86/70747	0.0101389	0.123107
4	GO:0042362	BP	fat-soluble vitamin biosynthetic process	4/2458	25/70747	0.0102583	0.123838
4	GO:0006775	BP	fat-soluble vitamin metabolic process	4/2458	25/70747	0.0102583	0.123838
4	GO:0004526	MF	ribonuclease P activity	4/2458	25/70747	0.0102583	0.123838
4	GO:0016841	MF	ammonia-lyase activity	4/2458	25/70747	0.0102583	0.123838
10	GO:0072507	BP	divalent inorganic cation homeostasis	10/2458	122/70747	0.0102966	0.124122
2	GO:0006971	BP	hypotonic response	2/2458	5/70747	0.0112502	0.131273
2	GO:1902475	BP	L-alpha-amino acid transmembrane transport	2/2458	5/70747	0.0112502	0.131273
2	GO:1903352	BP	L-ornithine transmembrane transport	2/2458	5/70747	0.0112502	0.131273
2	GO:0015822	BP	ornithine transport	2/2458	5/70747	0.0112502	0.131273
2	GO:0010258	BP	NADH dehydrogenase complex (plastoquinone) assembly	2/2458	5/70747	0.0112502	0.131273
2	GO:0009970	BP	cellular response to sulfate starvation	2/2458	5/70747	0.0112502	0.131273
2	GO:1990575	BP	mitochondrial L-ornithine transmembrane transport	2/2458	5/70747	0.0112502	0.131273
9	GO:0015085	MF	calcium ion transmembrane transporter activity	9/2458	105/70747	0.0110472	0.131273
2	GO:0052861	MF	glucan endo-1,3-beta-glucanase activity, C-3 substituted reducing group	2/2458	5/70747	0.0112502	0.131273
2	GO:0004852	MF	uroporphyrinogen-III synthase activity	2/2458	5/70747	0.0112502	0.131273
2	GO:0003959	MF	NADPH dehydrogenase activity	2/2458	5/70747	0.0112502	0.131273
2	GO:0008911	MF	lactaldehyde dehydrogenase activity	2/2458	5/70747	0.0112502	0.131273
2	GO:0015142	MF	tricarboxylic acid transmembrane transporter activity	2/2458	5/70747	0.0112502	0.131273
2	GO:0046922	MF	peptide-O-fucosyltransferase activity	2/2458	5/70747	0.0112502	0.131273
2	GO:0008886	MF	glyceraldehyde-3-phosphate dehydrogenase (NADP+) (non-phosphorylating) activity	2/2458	5/70747	0.0112502	0.131273
2	GO:0015137	MF	citrate transmembrane transporter activity	2/2458	5/70747	0.0112502	0.131273
2	GO:0046422	MF	violaxanthin de-epoxidase activity	2/2458	5/70747	0.0112502	0.131273
3	GO:0008655	BP	pyrimidine-containing compound salvage	3/2458	14/70747	0.0114387	0.131279
3	GO:0032262	BP	pyrimidine nucleotide salvage	3/2458	14/70747	0.0114387	0.131279
3	GO:0010138	BP	pyrimidine ribonucleotide salvage	3/2458	14/70747	0.0114387	0.131279
3	GO:0044206	BP	UMP salvage	3/2458	14/70747	0.0114387	0.131279
3	GO:0008447	MF	L-ascorbate oxidase activity	3/2458	14/70747	0.0114387	0.131279
7	GO:0034754	BP	cellular hormone metabolic process	7/2458	71/70747	0.011629	0.132916
9	GO:0005991	BP	trehalose metabolic process	9/2458	106/70747	0.0117105	0.133483
4	GO:0051560	BP	mitochondrial calcium ion homeostasis	4/2458	26/70747	0.0117958	0.133729
4	GO:0008215	BP	spermine metabolic process	4/2458	26/70747	0.0117958	0.133729
4	GO:0034485	MF	phosphatidylinositol-3,4,5-trisphosphate 5-phosphatase activity	4/2458	26/70747	0.0117958	0.133729
4	GO:0034594	MF	phosphatidylinositol trisphosphate phosphatase activity	4/2458	26/70747	0.0117958	0.133729
6	GO:0080167	BP	response to karrikin	6/2458	55/70747	0.011853	0.134196
5	GO:0006020	BP	inositol metabolic process	5/2458	40/70747	0.0120804	0.136585
6	GO:0009853	BP	photorespiration	6/2458	56/70747	0.0128949	0.145206
6	GO:0016832	MF	aldehyde-lyase activity	6/2458	56/70747	0.0128949	0.145206
30	GO:0004721	MF	phosphoprotein phosphatase activity	30/2458	545/70747	0.0133071	0.149246
58	GO:0046394	BP	carboxylic acid biosynthetic process	58/2458	1207/70747	0.0138136	0.154513
58	GO:0016053	BP	organic acid biosynthetic process	58/2458	1209/70747	0.0139623	0.155968
13	GO:0009409	BP	response to cold	13/2458	185/70747	0.0144846	0.161158
44	GO:0008194	MF	UDP-glycosyltransferase activity	44/2458	864/70747	0.0145487	0.161657
15	GO:0010817	BP	regulation of hormone levels	15/2458	222/70747	0.0147936	0.164161
106	GO:0015318	MF	inorganic molecular entity transmembrane transporter activity	106/2458	2414/70747	0.0149055	0.165041
6	GO:0009694	BP	jasmonic acid metabolic process	6/2458	58/70747	0.0151678	0.167205
6	GO:0006094	BP	gluconeogenesis	6/2458	58/70747	0.0151678	0.167205
6	GO:0006544	BP	glycine metabolic process	6/2458	58/70747	0.0151678	0.167205
5	GO:0006525	BP	arginine metabolic process	5/2458	43/70747	0.0162327	0.171126
5	GO:0015743	BP	malate transport	5/2458	43/70747	0.0162327	0.171126
17	GO:0006066	BP	alcohol metabolic process	17/2458	264/70747	0.0163592	0.171126
6	GO:0016132	BP	brassinosteroid biosynthetic process	6/2458	59/70747	0.0164022	0.171126
6	GO:0120178	BP	steroid hormone biosynthetic process	6/2458	59/70747	0.0164022	0.171126
2	GO:1902373	BP	negative regulation of mRNA catabolic process	2/2458	6/70747	0.0164882	0.171126
2	GO:0071493	BP	cellular response to UV-B	2/2458	6/70747	0.0164882	0.171126
2	GO:0032309	BP	icosanoid secretion	2/2458	6/70747	0.0164882	0.171126
2	GO:1903963	BP	arachidonate transport	2/2458	6/70747	0.0164882	0.171126
2	GO:0030186	BP	melatonin metabolic process	2/2458	6/70747	0.0164882	0.171126
2	GO:0030187	BP	melatonin biosynthetic process	2/2458	6/70747	0.0164882	0.171126
2	GO:0071715	BP	icosanoid transport	2/2458	6/70747	0.0164882	0.171126
2	GO:0048255	BP	mRNA stabilization	2/2458	6/70747	0.0164882	0.171126
2	GO:0050482	BP	arachidonic acid secretion	2/2458	6/70747	0.0164882	0.171126
2	GO:1901571	BP	fatty acid derivative transport	2/2458	6/70747	0.0164882	0.171126
2	GO:0015909	BP	long-chain fatty acid transport	2/2458	6/70747	0.0164882	0.171126
2	GO:0015908	BP	fatty acid transport	2/2458	6/70747	0.0164882	0.171126
2	GO:0010230	BP	alternative respiration	2/2458	6/70747	0.0164882	0.171126
5	GO:0042995	CC	cell projection	5/2458	43/70747	0.0162327	0.171126
2	GO:0070062	CC	extracellular exosome	2/2458	6/70747	0.0164882	0.171126
2	GO:1903561	CC	extracellular vesicle	2/2458	6/70747	0.0164882	0.171126
2	GO:0043230	CC	extracellular organelle	2/2458	6/70747	0.0164882	0.171126
510	GO:0016740	MF	transferase activity	510/2458	13338/70747	0.0157304	0.171126
17	GO:0022836	MF	gated channel activity	17/2458	264/70747	0.0163592	0.171126
2	GO:0018812	MF	3-hydroxyacyl-CoA dehydratase activity	2/2458	6/70747	0.0164882	0.171126
2	GO:0048307	MF	ferredoxin-nitrite reductase activity	2/2458	6/70747	0.0164882	0.171126
2	GO:0043546	MF	molybdopterin cofactor binding	2/2458	6/70747	0.0164882	0.171126
2	GO:0016630	MF	protochlorophyllide reductase activity	2/2458	6/70747	0.0164882	0.171126
2	GO:0102158	MF	very-long-chain 3-hydroxyacyl-CoA dehydratase activity	2/2458	6/70747	0.0164882	0.171126
2	GO:0035252	MF	UDP-xylosyltransferase activity	2/2458	6/70747	0.0164882	0.171126
2	GO:0102343	MF	3-hydroxy-arachidoyl-CoA dehydratase activity	2/2458	6/70747	0.0164882	0.171126
2	GO:0102344	MF	3-hydroxy-behenoyl-CoA dehydratase activity	2/2458	6/70747	0.0164882	0.171126
2	GO:0102345	MF	3-hydroxy-lignoceroyl-CoA dehydratase activity	2/2458	6/70747	0.0164882	0.171126
2	GO:0016664	MF	oxidoreductase activity, acting on other nitrogenous compounds as donors, iron-sulfur protein as acceptor	2/2458	6/70747	0.0164882	0.171126
3	GO:0033559	BP	unsaturated fatty acid metabolic process	3/2458	16/70747	0.0167126	0.171747
3	GO:0006636	BP	unsaturated fatty acid biosynthetic process	3/2458	16/70747	0.0167126	0.171747
8	GO:0055074	BP	calcium ion homeostasis	8/2458	94/70747	0.0167278	0.171747
8	GO:0006874	BP	cellular calcium ion homeostasis	8/2458	94/70747	0.0167278	0.171747
37	GO:0048878	BP	chemical homeostasis	37/2458	706/70747	0.0168028	0.172306
23	GO:0030170	MF	pyridoxal phosphate binding	23/2458	391/70747	0.017168	0.174555
23	GO:0070279	MF	vitamin B6 binding	23/2458	391/70747	0.017168	0.174555
195	GO:0019219	BP	regulation of nucleobase-containing compound metabolic process	195/2458	4763/70747	0.0174448	0.17694
7	GO:0009668	BP	plastid membrane organization	7/2458	77/70747	0.0176092	0.178391
6	GO:0048582	BP	positive regulation of post-embryonic development	6/2458	60/70747	0.0177041	0.178921
6	GO:0006835	BP	dicarboxylic acid transport	6/2458	60/70747	0.0177041	0.178921
8	GO:0004871	MF	obsolete signal transducer activity	8/2458	95/70747	0.0177271	0.178937
17	GO:0098656	BP	anion transmembrane transport	17/2458	270/70747	0.0181831	0.183319
19	GO:0016054	BP	organic acid catabolic process	19/2458	311/70747	0.0183286	0.184342
19	GO:0046395	BP	carboxylic acid catabolic process	19/2458	311/70747	0.0183286	0.184342
11	GO:0009699	BP	phenylpropanoid biosynthetic process	11/2458	145/70747	0.018603	0.186878
6	GO:0016129	BP	phytosteroid biosynthetic process	6/2458	61/70747	0.0190751	0.191038
9	GO:0042401	BP	cellular biogenic amine biosynthetic process	9/2458	115/70747	0.0190855	0.191038
9	GO:0009309	BP	amine biosynthetic process	9/2458	115/70747	0.0190855	0.191038
4	GO:0006734	BP	NADH metabolic process	4/2458	30/70747	0.0193864	0.193586
4	GO:0046556	MF	alpha-L-arabinofuranosidase activity	4/2458	30/70747	0.0193864	0.193586
25	GO:0000271	BP	polysaccharide biosynthetic process	25/2458	448/70747	0.0194358	0.193849
5	GO:0042644	CC	chloroplast nucleoid	5/2458	45/70747	0.0194714	0.193973
3	GO:0010190	BP	cytochrome b6f complex assembly	3/2458	17/70747	0.0197783	0.19633
3	GO:0042372	BP	phylloquinone biosynthetic process	3/2458	17/70747	0.0197783	0.19633
3	GO:0042374	BP	phylloquinone metabolic process	3/2458	17/70747	0.0197783	0.19633
7	GO:0071478	BP	cellular response to radiation	7/2458	79/70747	0.0200105	0.198165
6	GO:0016984	MF	ribulose-bisphosphate carboxylase activity	6/2458	62/70747	0.0205168	0.202939
19	GO:0031225	CC	anchored component of membrane	19/2458	318/70747	0.0205865	0.20315
47	GO:0071554	BP	cell wall organization or biogenesis	47/2458	962/70747	0.0207602	0.204622
5	GO:0018958	BP	phenol-containing compound metabolic process	5/2458	46/70747	0.0212385	0.208356
5	GO:0015740	BP	C4-dicarboxylate transport	5/2458	46/70747	0.0212385	0.208356
5	GO:0005315	MF	inorganic phosphate transmembrane transporter activity	5/2458	46/70747	0.0212385	0.208356
4	GO:0120025	CC	plasma membrane bounded cell projection	4/2458	31/70747	0.0216611	0.21102
16	GO:0015103	MF	inorganic anion transmembrane transporter activity	16/2458	249/70747	0.0216143	0.21102
4	GO:0004549	MF	tRNA-specific ribonuclease activity	4/2458	31/70747	0.0216611	0.21102
28	GO:0050801	BP	ion homeostasis	28/2458	519/70747	0.0217101	0.211251
6	GO:0019319	BP	hexose biosynthetic process	6/2458	63/70747	0.0220305	0.21185
16	GO:0055076	BP	transition metal ion homeostasis	16/2458	251/70747	0.0222134	0.21185
2	GO:0006729	BP	tetrahydrobiopterin biosynthetic process	2/2458	7/70747	0.0225556	0.21185
2	GO:0033609	BP	oxalate metabolic process	2/2458	7/70747	0.0225556	0.21185
2	GO:0046146	BP	tetrahydrobiopterin metabolic process	2/2458	7/70747	0.0225556	0.21185
2	GO:0042436	BP	indole-containing compound catabolic process	2/2458	7/70747	0.0225556	0.21185
2	GO:0071277	BP	cellular response to calcium ion	2/2458	7/70747	0.0225556	0.21185
2	GO:0046218	BP	indolalkylamine catabolic process	2/2458	7/70747	0.0225556	0.21185
2	GO:0006569	BP	tryptophan catabolic process	2/2458	7/70747	0.0225556	0.21185
2	GO:0070189	BP	kynurenine metabolic process	2/2458	7/70747	0.0225556	0.21185
2	GO:0019441	BP	tryptophan catabolic process to kynurenine	2/2458	7/70747	0.0225556	0.21185
2	GO:0033611	BP	oxalate catabolic process	2/2458	7/70747	0.0225556	0.21185
2	GO:0009650	BP	UV protection	2/2458	7/70747	0.0225556	0.21185
6	GO:0052866	MF	phosphatidylinositol phosphate phosphatase activity	6/2458	63/70747	0.0220305	0.21185
2	GO:0004802	MF	transketolase activity	2/2458	7/70747	0.0225556	0.21185
2	GO:0050278	MF	sedoheptulose-bisphosphatase activity	2/2458	7/70747	0.0225556	0.21185
2	GO:0050590	MF	desacetoxyvindoline 4-hydroxylase activity	2/2458	7/70747	0.0225556	0.21185
2	GO:0045550	MF	geranylgeranyl reductase activity	2/2458	7/70747	0.0225556	0.21185
2	GO:0004781	MF	sulfate adenylyltransferase (ATP) activity	2/2458	7/70747	0.0225556	0.21185
2	GO:0050203	MF	oxalate-CoA ligase activity	2/2458	7/70747	0.0225556	0.21185
2	GO:0050265	MF	RNA uridylyltransferase activity	2/2458	7/70747	0.0225556	0.21185
2	GO:0046857	MF	oxidoreductase activity, acting on other nitrogenous compounds as donors, with NAD or NADP as acceptor	2/2458	7/70747	0.0225556	0.21185
2	GO:0004779	MF	sulfate adenylyltransferase activity	2/2458	7/70747	0.0225556	0.21185
2	GO:0052736	MF	beta-glucanase activity	2/2458	7/70747	0.0225556	0.21185
2	GO:0004325	MF	ferrochelatase activity	2/2458	7/70747	0.0225556	0.21185
2	GO:0034256	MF	chlorophyll(ide) b reductase activity	2/2458	7/70747	0.0225556	0.21185
14	GO:0030243	BP	cellulose metabolic process	14/2458	214/70747	0.0225986	0.212017
11	GO:0044550	BP	secondary metabolite biosynthetic process	11/2458	153/70747	0.0227358	0.213066
9	GO:0046686	BP	response to cadmium ion	9/2458	119/70747	0.0232618	0.21644
9	GO:0016722	MF	oxidoreductase activity, oxidizing metal ions	9/2458	119/70747	0.0232618	0.21644
9	GO:0016724	MF	oxidoreductase activity, oxidizing metal ions, oxygen as acceptor	9/2458	119/70747	0.0232618	0.21644
9	GO:0004322	MF	ferroxidase activity	9/2458	119/70747	0.0232618	0.21644
6	GO:0010268	BP	brassinosteroid homeostasis	6/2458	64/70747	0.0236176	0.218226
4	GO:0015562	MF	efflux transmembrane transporter activity	4/2458	32/70747	0.0240922	0.221078
29	GO:0016709	MF	oxidoreductase activity, acting on paired donors, with incorporation or reduction of molecular oxygen, NAD(P)H as one donor, and incorporation of one atom of oxygen	29/2458	544/70747	0.0245757	0.22442
11	GO:0030244	BP	cellulose biosynthetic process	11/2458	156/70747	0.0247953	0.225778
13	GO:0042910	MF	xenobiotic transmembrane transporter activity	13/2458	190/70747	0.0253836	0.230156
18	GO:0042579	CC	microbody	18/2458	302/70747	0.025944	0.234728
3	GO:0048564	BP	photosystem I assembly	3/2458	19/70747	0.0267743	0.241199
3	GO:0008379	MF	thioredoxin peroxidase activity	3/2458	19/70747	0.0267743	0.241199
27	GO:0098771	BP	inorganic ion homeostasis	27/2458	503/70747	0.0268742	0.241734
6	GO:0016131	BP	brassinosteroid metabolic process	6/2458	66/70747	0.0270175	0.242579
22	GO:0006720	BP	isoprenoid metabolic process	22/2458	394/70747	0.0270433	0.242579
5	GO:0042646	CC	plastid nucleoid	5/2458	49/70747	0.0271538	0.243049
13	GO:0050832	BP	defense response to fungus	13/2458	197/70747	0.0284451	0.253795
7	GO:0007166	BP	cell surface receptor signaling pathway	7/2458	85/70747	0.0285629	0.254034
23	GO:0050660	MF	flavin adenine dinucleotide binding	23/2458	409/70747	0.0285557	0.254034
7	GO:0016628	MF	oxidoreductase activity, acting on the CH-CH group of donors, NAD or NADP as acceptor	7/2458	85/70747	0.0285629	0.254034
2	GO:0033388	BP	putrescine biosynthetic process from arginine	2/2458	8/70747	0.0293884	0.256849
2	GO:1902115	BP	regulation of organelle assembly	2/2458	8/70747	0.0293884	0.256849
2	GO:0043489	BP	RNA stabilization	2/2458	8/70747	0.0293884	0.256849
2	GO:1903312	BP	negative regulation of mRNA metabolic process	2/2458	8/70747	0.0293884	0.256849
2	GO:0010338	BP	leaf formation	2/2458	8/70747	0.0293884	0.256849
2	GO:1902369	BP	negative regulation of RNA catabolic process	2/2458	8/70747	0.0293884	0.256849
2	GO:0004853	MF	uroporphyrinogen decarboxylase activity	2/2458	8/70747	0.0293884	0.256849
2	GO:0047493	MF	ceramide cholinephosphotransferase activity	2/2458	8/70747	0.0293884	0.256849
2	GO:0033188	MF	sphingomyelin synthase activity	2/2458	8/70747	0.0293884	0.256849
2	GO:0045140	MF	inositol phosphoceramide synthase activity	2/2458	8/70747	0.0293884	0.256849
2	GO:0000064	MF	L-ornithine transmembrane transporter activity	2/2458	8/70747	0.0293884	0.256849
2	GO:0016767	MF	geranylgeranyl-diphosphate geranylgeranyltransferase activity	2/2458	8/70747	0.0293884	0.256849
2	GO:0045486	MF	naringenin 3-dioxygenase activity	2/2458	8/70747	0.0293884	0.256849
4	GO:0019238	MF	cyclohydrolase activity	4/2458	34/70747	0.0294313	0.256849
4	GO:0016405	MF	CoA-ligase activity	4/2458	34/70747	0.0294313	0.256849
8	GO:0051537	MF	2 iron, 2 sulfur cluster binding	8/2458	105/70747	0.0301727	0.2625
3	GO:0032957	BP	inositol trisphosphate metabolic process	3/2458	20/70747	0.0307036	0.265386
6	GO:0016128	BP	phytosteroid metabolic process	6/2458	68/70747	0.0307262	0.265386
3	GO:0052725	MF	inositol-1,3,4-trisphosphate 6-kinase activity	3/2458	20/70747	0.0307036	0.265386
3	GO:0052726	MF	inositol-1,3,4-trisphosphate 5-kinase activity	3/2458	20/70747	0.0307036	0.265386
3	GO:0047325	MF	inositol tetrakisphosphate 1-kinase activity	3/2458	20/70747	0.0307036	0.265386
3	GO:0003730	MF	mRNA 3'-UTR binding	3/2458	20/70747	0.0307036	0.265386
42	GO:0071555	BP	cell wall organization	42/2458	863/70747	0.0308463	0.266148
13	GO:0003755	MF	peptidyl-prolyl cis-trans isomerase activity	13/2458	202/70747	0.0314812	0.271347
7	GO:0009809	BP	lignin biosynthetic process	7/2458	87/70747	0.0318895	0.274584
4	GO:0015718	BP	monocarboxylic acid transport	4/2458	35/70747	0.0323423	0.277343
4	GO:0009696	BP	salicylic acid metabolic process	4/2458	35/70747	0.0323423	0.277343
4	GO:0080032	MF	methyl jasmonate esterase activity	4/2458	35/70747	0.0323423	0.277343
4	GO:0080031	MF	methyl salicylate esterase activity	4/2458	35/70747	0.0323423	0.277343
10	GO:0009110	BP	vitamin biosynthetic process	10/2458	141/70747	0.0325952	0.279225
6	GO:0046364	BP	monosaccharide biosynthetic process	6/2458	69/70747	0.0326991	0.279829
7	GO:0007186	BP	G protein-coupled receptor signaling pathway	7/2458	88/70747	0.033646	0.28531
1	GO:0042246	BP	tissue regeneration	1/2458	1/70747	0.0347435	0.291667
1	GO:0031099	BP	regeneration	1/2458	1/70747	0.0347435	0.291667
1	GO:0010069	BP	zygote asymmetric cytokinesis in embryo sac	1/2458	1/70747	0.0347435	0.291667
1	GO:0010425	BP	DNA methylation on cytosine within a CNG sequence	1/2458	1/70747	0.0347435	0.291667
1	GO:0010070	BP	zygote asymmetric cell division	1/2458	1/70747	0.0347435	0.291667
6	GO:0042430	BP	indole-containing compound metabolic process	6/2458	70/70747	0.0347523	0.291667
26	GO:0055080	BP	cation homeostasis	26/2458	492/70747	0.0347822	0.291667
3	GO:0072319	BP	vesicle uncoating	3/2458	21/70747	0.0349179	0.291667
3	GO:0072318	BP	clathrin coat disassembly	3/2458	21/70747	0.0349179	0.291667
3	GO:0016122	BP	xanthophyll metabolic process	3/2458	21/70747	0.0349179	0.291667
3	GO:0015807	BP	L-amino acid transport	3/2458	21/70747	0.0349179	0.291667
1	GO:0030794	MF	(S)-coclaurine-N-methyltransferase activity	1/2458	1/70747	0.0347435	0.291667
1	GO:0003831	MF	beta-N-acetylglucosaminylglycopeptide beta-1,4-galactosyltransferase activity	1/2458	1/70747	0.0347435	0.291667
10	GO:0016998	BP	cell wall macromolecule catabolic process	10/2458	144/70747	0.0353802	0.292617
4	GO:0006558	BP	L-phenylalanine metabolic process	4/2458	36/70747	0.0354158	0.292617
4	GO:0009903	BP	chloroplast avoidance movement	4/2458	36/70747	0.0354158	0.292617
4	GO:1902221	BP	erythrose 4-phosphate/phosphoenolpyruvate family amino acid metabolic process	4/2458	36/70747	0.0354158	0.292617
4	GO:0031231	CC	intrinsic component of peroxisomal membrane	4/2458	36/70747	0.0354158	0.292617
4	GO:0005779	CC	integral component of peroxisomal membrane	4/2458	36/70747	0.0354158	0.292617
10	GO:0016701	MF	oxidoreductase activity, acting on single donors with incorporation of molecular oxygen	10/2458	144/70747	0.0353802	0.292617
44	GO:0045229	BP	external encapsulating structure organization	44/2458	914/70747	0.035737	0.29453
17	GO:0006721	BP	terpenoid metabolic process	17/2458	292/70747	0.0360218	0.294863
5	GO:0044347	BP	cell wall polysaccharide catabolic process	5/2458	53/70747	0.0365306	0.294863
5	GO:0045493	BP	xylan catabolic process	5/2458	53/70747	0.0365306	0.294863
5	GO:0009873	BP	ethylene-activated signaling pathway	5/2458	53/70747	0.0365306	0.294863
6	GO:0015977	BP	carbon fixation	6/2458	71/70747	0.0368868	0.294863
2	GO:0030574	BP	collagen catabolic process	2/2458	9/70747	0.0369263	0.294863
2	GO:0010044	BP	response to aluminum ion	2/2458	9/70747	0.0369263	0.294863
2	GO:0000304	BP	response to singlet oxygen	2/2458	9/70747	0.0369263	0.294863
2	GO:1903533	BP	regulation of protein targeting	2/2458	9/70747	0.0369263	0.294863
2	GO:1903409	BP	reactive oxygen species biosynthetic process	2/2458	9/70747	0.0369263	0.294863
2	GO:0006083	BP	acetate metabolic process	2/2458	9/70747	0.0369263	0.294863
13	GO:0006875	BP	cellular metal ion homeostasis	13/2458	209/70747	0.0369547	0.294863
2	GO:0031012	CC	extracellular matrix	2/2458	9/70747	0.0369263	0.294863
13	GO:0016859	MF	cis-trans isomerase activity	13/2458	208/70747	0.0360839	0.294863
2	GO:0016851	MF	magnesium chelatase activity	2/2458	9/70747	0.0369263	0.294863
2	GO:0070300	MF	phosphatidic acid binding	2/2458	9/70747	0.0369263	0.294863
2	GO:0042282	MF	hydroxymethylglutaryl-CoA reductase activity	2/2458	9/70747	0.0369263	0.294863
2	GO:0004148	MF	dihydrolipoyl dehydrogenase activity	2/2458	9/70747	0.0369263	0.294863
2	GO:0003958	MF	NADPH-hemoprotein reductase activity	2/2458	9/70747	0.0369263	0.294863
2	GO:0000234	MF	phosphoethanolamine N-methyltransferase activity	2/2458	9/70747	0.0369263	0.294863
2	GO:0003987	MF	acetate-CoA ligase activity	2/2458	9/70747	0.0369263	0.294863
2	GO:0004343	MF	glucosamine 6-phosphate N-acetyltransferase activity	2/2458	9/70747	0.0369263	0.294863
2	GO:0004623	MF	phospholipase A2 activity	2/2458	9/70747	0.0369263	0.294863
2	GO:0008812	MF	choline dehydrogenase activity	2/2458	9/70747	0.0369263	0.294863
2	GO:0051002	MF	ligase activity, forming nitrogen-metal bonds	2/2458	9/70747	0.0369263	0.294863
2	GO:0051003	MF	ligase activity, forming nitrogen-metal bonds, forming coordination complexes	2/2458	9/70747	0.0369263	0.294863
17	GO:0046658	CC	anchored component of plasma membrane	17/2458	294/70747	0.0371893	0.296171
32	GO:0016616	MF	oxidoreductase activity, acting on the CH-OH group of donors, NAD or NADP as acceptor	32/2458	633/70747	0.0372964	0.296742
22	GO:0033692	BP	cellular polysaccharide biosynthetic process	22/2458	399/70747	0.0377875	0.299228
4	GO:0015996	BP	chlorophyll catabolic process	4/2458	37/70747	0.0386523	0.303494
4	GO:0010200	BP	response to chitin	4/2458	37/70747	0.0386523	0.303494
15	GO:0046943	MF	carboxylic acid transmembrane transporter activity	15/2458	253/70747	0.0388244	0.304276
15	GO:0005342	MF	organic acid transmembrane transporter activity	15/2458	253/70747	0.0388244	0.304276
27	GO:0019842	MF	vitamin binding	27/2458	517/70747	0.0390683	0.305901
5	GO:0006002	BP	fructose 6-phosphate metabolic process	5/2458	54/70747	0.0391488	0.30596
5	GO:0019722	BP	calcium-mediated signaling	5/2458	54/70747	0.0391488	0.30596
3	GO:0009174	BP	pyrimidine ribonucleoside monophosphate biosynthetic process	3/2458	22/70747	0.0394142	0.306889
3	GO:0009173	BP	pyrimidine ribonucleoside monophosphate metabolic process	3/2458	22/70747	0.0394142	0.306889
3	GO:0046049	BP	UMP metabolic process	3/2458	22/70747	0.0394142	0.306889
3	GO:0006222	BP	UMP biosynthetic process	3/2458	22/70747	0.0394142	0.306889
68	GO:0020037	MF	heme binding	68/2458	1523/70747	0.0397697	0.309082
35	GO:0016614	MF	oxidoreductase activity, acting on CH-OH group of donors	35/2458	714/70747	0.0399227	0.309159
107	GO:0055085	BP	transmembrane transport	107/2458	2538/70747	0.0409804	0.316437
6	GO:0007623	BP	circadian rhythm	6/2458	73/70747	0.0414026	0.31823
6	GO:0048511	BP	rhythmic process	6/2458	73/70747	0.0414026	0.31823
6	GO:0019707	MF	protein-cysteine S-acyltransferase activity	6/2458	73/70747	0.0414026	0.31823
6	GO:0019706	MF	protein-cysteine S-palmitoyltransferase activity	6/2458	73/70747	0.0414026	0.31823
235	GO:0031323	BP	regulation of cellular metabolic process	235/2458	5955/70747	0.0418893	0.321382
16	GO:0046942	BP	carboxylic acid transport	16/2458	271/70747	0.0429938	0.329252
16	GO:0015849	BP	organic acid transport	16/2458	271/70747	0.0429938	0.329252
173	GO:0022857	MF	transmembrane transporter activity	173/2458	4294/70747	0.0432355	0.330499
3	GO:0009835	BP	fruit ripening	3/2458	23/70747	0.0441884	0.336249
3	GO:0019757	BP	glycosinolate metabolic process	3/2458	23/70747	0.0441884	0.336249
3	GO:0019760	BP	glucosinolate metabolic process	3/2458	23/70747	0.0441884	0.336249
3	GO:0016143	BP	S-glycoside metabolic process	3/2458	23/70747	0.0441884	0.336249
3	GO:1901618	MF	organic hydroxy compound transmembrane transporter activity	3/2458	23/70747	0.0441884	0.336249
2	GO:0048281	BP	inflorescence morphogenesis	2/2458	10/70747	0.0451119	0.339576
2	GO:0043096	BP	purine nucleobase salvage	2/2458	10/70747	0.0451119	0.339576
2	GO:0034644	BP	cellular response to UV	2/2458	10/70747	0.0451119	0.339576
2	GO:0006168	BP	adenine salvage	2/2458	10/70747	0.0451119	0.339576
2	GO:0009512	CC	cytochrome b6f complex	2/2458	10/70747	0.0451119	0.339576
2	GO:0009531	CC	secondary cell wall	2/2458	10/70747	0.0451119	0.339576
2	GO:0003999	MF	adenine phosphoribosyltransferase activity	2/2458	10/70747	0.0451119	0.339576
2	GO:0098809	MF	nitrite reductase activity	2/2458	10/70747	0.0451119	0.339576
2	GO:0004174	MF	electron-transferring-flavoprotein dehydrogenase activity	2/2458	10/70747	0.0451119	0.339576
2	GO:0016649	MF	oxidoreductase activity, acting on the CH-NH group of donors, quinone or similar compound as acceptor	2/2458	10/70747	0.0451119	0.339576
2	GO:0047746	MF	chlorophyllase activity	2/2458	10/70747	0.0451119	0.339576
357	GO:0019538	BP	protein metabolic process	357/2458	9320/70747	0.0451528	0.339578
4	GO:0007205	BP	protein kinase C-activating G protein-coupled receptor signaling pathway	4/2458	39/70747	0.0456152	0.341523
4	GO:0006787	BP	porphyrin-containing compound catabolic process	4/2458	39/70747	0.0456152	0.341523
4	GO:0046149	BP	pigment catabolic process	4/2458	39/70747	0.0456152	0.341523
4	GO:0033015	BP	tetrapyrrole catabolic process	4/2458	39/70747	0.0456152	0.341523
4	GO:0004143	MF	diacylglycerol kinase activity	4/2458	39/70747	0.0456152	0.341523
177	GO:0006355	BP	regulation of transcription, DNA-templated	177/2458	4410/70747	0.0459036	0.342763
177	GO:1903506	BP	regulation of nucleic acid-templated transcription	177/2458	4410/70747	0.0459036	0.342763
177	GO:2001141	BP	regulation of RNA biosynthetic process	177/2458	4410/70747	0.0459036	0.342763
12	GO:0006352	BP	DNA-templated transcription, initiation	12/2458	193/70747	0.0466691	0.347859
5	GO:0019932	BP	second-messenger-mediated signaling	5/2458	57/70747	0.0476738	0.353149
5	GO:0018230	BP	peptidyl-L-cysteine S-palmitoylation	5/2458	57/70747	0.0476738	0.353149
5	GO:0018231	BP	peptidyl-S-diacylglycerol-L-cysteine biosynthetic process from peptidyl-cysteine	5/2458	57/70747	0.0476738	0.353149
5	GO:0018345	BP	protein palmitoylation	5/2458	57/70747	0.0476738	0.353149
44	GO:0016853	MF	isomerase activity	44/2458	943/70747	0.0486067	0.35879
6	GO:0010087	BP	phloem or xylem histogenesis	6/2458	76/70747	0.0488032	0.359924
3	GO:0047484	BP	regulation of response to osmotic stress	3/2458	24/70747	0.0492358	0.36089
3	GO:1901000	BP	regulation of response to salt stress	3/2458	24/70747	0.0492358	0.36089
3	GO:0003978	MF	UDP-glucose 4-epimerase activity	3/2458	24/70747	0.0492358	0.36089
3	GO:0051765	MF	inositol tetrakisphosphate kinase activity	3/2458	24/70747	0.0492358	0.36089
3	GO:0051766	MF	inositol trisphosphate kinase activity	3/2458	24/70747	0.0492358	0.36089
