# Supplementary material for: Overdominant expression of related genes of ion homeostasis improves K+ content advantage in hybrid tobacco leaves
Source: BMC Plant Biol. 2022 Jul 12;22:335. doi: 10.1186/s12870-022-03719-1 (PMC9277951; doi:10.1186/s12870-022-03719-1)
Supplement: Supplementary file 6 — Additional file 6. Go enrichment of down-regulated overdominant expression genes in H hybrids [file 12870_2022_3719_MOESM6_ESM.xlsx]

## Sheet: Table S6
Go enrichment of down-regulated overdominant expression genes in H hybrids
Number	GO ID	Term Type	Description	Ratio_in_study	Ratio_in_pop	Pvalue	Padjust
6	GO:0009939	BP	positive regulation of gibberellic acid mediated signaling pathway	6/1837	10/70747	5.83743e-08	9.62424e-05
6	GO:0010325	BP	raffinose family oligosaccharide biosynthetic process	6/1837	6/70747	6.89251e-08	9.62424e-05
6	GO:0102058	MF	jasmonoyl-leucine synthetase activity	6/1837	10/70747	5.83743e-08	9.62424e-05
6	GO:0102057	MF	jasmonoyl-valine synthetase activity	6/1837	10/70747	5.83743e-08	9.62424e-05
6	GO:0102053	MF	(-)-jasmonoyl-isoleucine synthetase activity	6/1837	10/70747	5.83743e-08	9.62424e-05
6	GO:0010331	MF	gibberellin binding	6/1837	6/70747	6.89251e-08	9.62424e-05
6	GO:0048444	BP	floral organ morphogenesis	6/1837	11/70747	1.2558e-07	0.000150301
6	GO:0007050	BP	cell cycle arrest	6/1837	13/70747	4.46023e-07	0.000415198
6	GO:0004861	MF	cyclin-dependent protein serine/threonine kinase inhibitor activity	6/1837	13/70747	4.46023e-07	0.000415198
9	GO:0090698	BP	post-embryonic plant morphogenesis	9/1837	40/70747	6.95799e-07	0.000530761
6	GO:0090697	BP	post-embryonic plant organ morphogenesis	6/1837	15/70747	1.24402e-06	0.000530761
7	GO:0009937	BP	regulation of gibberellic acid mediated signaling pathway	7/1837	24/70747	1.84769e-06	0.000530761
101	GO:0006952	BP	defense response	101/1837	1933/70747	1.99483e-06	0.000530761
39	GO:0009755	BP	hormone-mediated signaling pathway	39/1837	645/70747	2.14252e-06	0.000530761
191	GO:0016310	BP	phosphorylation	191/1837	3128/70747	2.83334e-06	0.000530761
119	GO:0007165	BP	signal transduction	119/1837	2549/70747	3.15761e-06	0.000530761
181	GO:0006468	BP	protein phosphorylation	181/1837	2693/70747	3.19681e-06	0.000530761
206	GO:0006950	BP	response to stress	206/1837	5379/70747	4.07605e-06	0.000530761
222	GO:0006793	BP	phosphorus metabolic process	222/1837	4944/70747	4.12446e-06	0.000530761
187	GO:0009889	BP	regulation of biosynthetic process	187/1837	4947/70747	4.14422e-06	0.000530761
184	GO:0051252	BP	regulation of RNA metabolic process	184/1837	4646/70747	4.3384e-06	0.000530761
186	GO:0019219	BP	regulation of nucleobase-containing compound metabolic process	186/1837	4763/70747	4.41283e-06	0.000530761
219	GO:0006796	BP	phosphate-containing compound metabolic process	219/1837	4867/70747	4.43789e-06	0.000530761
248	GO:0006464	BP	cellular protein modification process	248/1837	5553/70747	4.55273e-06	0.000530761
248	GO:0036211	BP	protein modification process	248/1837	5553/70747	4.55273e-06	0.000530761
187	GO:0031326	BP	regulation of cellular biosynthetic process	187/1837	4885/70747	4.57118e-06	0.000530761
184	GO:2000112	BP	regulation of cellular macromolecule biosynthetic process	184/1837	4785/70747	4.65365e-06	0.000530761
185	GO:0010556	BP	regulation of macromolecule biosynthetic process	185/1837	4790/70747	4.67744e-06	0.000530761
180	GO:2001141	BP	regulation of RNA biosynthetic process	180/1837	4410/70747	5.02513e-06	0.000530761
180	GO:0006355	BP	regulation of transcription, DNA-templated	180/1837	4410/70747	5.02513e-06	0.000530761
180	GO:1903506	BP	regulation of nucleic acid-templated transcription	180/1837	4410/70747	5.02513e-06	0.000530761
256	GO:0043412	BP	macromolecule modification	256/1837	6467/70747	5.02787e-06	0.000530761
375	GO:0050789	BP	regulation of biological process	375/1837	10109/70747	5.79344e-06	0.000530761
258	GO:0050896	BP	response to stimulus	258/1837	6844/70747	5.91406e-06	0.000530761
357	GO:0050794	BP	regulation of cellular process	357/1837	9130/70747	6.19242e-06	0.000530761
161	GO:0005886	CC	plasma membrane	161/1837	3779/70747	3.40923e-06	0.000530761
341	GO:0016020	CC	membrane	341/1837	9515/70747	5.45054e-06	0.000530761
6	GO:0030291	MF	protein serine/threonine kinase inhibitor activity	6/1837	14/70747	7.6328e-07	0.000530761
32	GO:0016706	MF	2-oxoglutarate-dependent dioxygenase activity	32/1837	290/70747	7.88034e-07	0.000530761
38	GO:0051213	MF	dioxygenase activity	38/1837	517/70747	1.05215e-06	0.000530761
6	GO:0051740	MF	ethylene binding	6/1837	16/70747	1.94645e-06	0.000530761
6	GO:0004860	MF	protein kinase inhibitor activity	6/1837	16/70747	1.94645e-06	0.000530761
6	GO:0072328	MF	alkene binding	6/1837	16/70747	1.94645e-06	0.000530761
6	GO:0038199	MF	ethylene receptor activity	6/1837	16/70747	1.94645e-06	0.000530761
71	GO:0016705	MF	oxidoreductase activity, acting on paired donors, with incorporation or reduction of molecular oxygen	71/1837	1422/70747	2.77834e-06	0.000530761
131	GO:0003700	MF	DNA-binding transcription factor activity	131/1837	2396/70747	2.98258e-06	0.000530761
134	GO:0140110	MF	transcription regulator activity	134/1837	2697/70747	3.21805e-06	0.000530761
155	GO:0004674	MF	protein serine/threonine kinase activity	155/1837	2646/70747	3.50763e-06	0.000530761
53	GO:0030246	MF	carbohydrate binding	53/1837	1024/70747	3.67027e-06	0.000530761
196	GO:0004672	MF	protein kinase activity	196/1837	3739/70747	3.94947e-06	0.000530761
267	GO:0016772	MF	transferase activity, transferring phosphorus-containing groups	267/1837	6787/70747	4.49707e-06	0.000530761
209	GO:0016773	MF	phosphotransferase activity, alcohol group as acceptor	209/1837	4174/70747	4.58838e-06	0.000530761
249	GO:0016301	MF	kinase activity	249/1837	5339/70747	4.76683e-06	0.000530761
13	GO:0003993	MF	acid phosphatase activity	13/1837	108/70747	4.88582e-06	0.000530761
336	GO:0005524	MF	ATP binding	336/1837	9298/70747	5.19976e-06	0.000530761
108	GO:0043565	MF	sequence-specific DNA binding	108/1837	2603/70747	5.49081e-06	0.000530761
349	GO:0035639	MF	purine ribonucleoside triphosphate binding	349/1837	10106/70747	5.78083e-06	0.000530761
359	GO:0030554	MF	adenyl nucleotide binding	359/1837	9801/70747	6.055e-06	0.000530761
375	GO:0097367	MF	carbohydrate derivative binding	375/1837	10751/70747	6.23497e-06	0.000530761
260	GO:0044267	BP	cellular protein metabolic process	260/1837	7491/70747	6.69547e-06	0.000535554
419	GO:0065007	BP	biological regulation	419/1837	11836/70747	6.712e-06	0.000535554
372	GO:0017076	MF	purine nucleotide binding	372/1837	10613/70747	6.50495e-06	0.000535554
357	GO:0032559	MF	adenyl ribonucleotide binding	357/1837	9707/70747	6.5321e-06	0.000535554
373	GO:0032553	MF	ribonucleotide binding	373/1837	10626/70747	6.60914e-06	0.000535554
444	GO:0005515	MF	protein binding	444/1837	11463/70747	6.86261e-06	0.000540429
424	GO:0043168	MF	anion binding	424/1837	12302/70747	6.90211e-06	0.000540429
370	GO:0032555	MF	purine ribonucleotide binding	370/1837	10515/70747	7.01462e-06	0.000544152
401	GO:1901265	MF	nucleoside phosphate binding	401/1837	12186/70747	7.37263e-06	0.000556467
401	GO:0000166	MF	nucleotide binding	401/1837	12186/70747	7.37263e-06	0.000556467
432	GO:0016740	MF	transferase activity	432/1837	13338/70747	7.58095e-06	0.000567082
423	GO:0036094	MF	small molecule binding	423/1837	12934/70747	7.78557e-06	0.000572171
11	GO:0002239	BP	response to oomycetes	11/1837	81/70747	8.04759e-06	0.00058123
39	GO:0043207	BP	response to external biotic stimulus	39/1837	689/70747	9.05095e-06	0.000637217
1350	GO:0008150	BP	biological_process	1350/1837	46379/70747	9.34908e-06	0.000652721
303	GO:0005634	CC	nucleus	303/1837	9088/70747	9.7004e-06	0.000671653
202	GO:0051171	BP	regulation of nitrogen compound metabolic process	202/1837	5649/70747	1.00401e-05	0.000689476
210	GO:0031323	BP	regulation of cellular metabolic process	210/1837	5955/70747	1.10444e-05	0.000752277
7	GO:0019210	MF	kinase inhibitor activity	7/1837	31/70747	1.19736e-05	0.000808988
1617	GO:0003674	MF	molecular_function	1617/1837	59669/70747	1.272e-05	0.000845777
191	GO:0010468	BP	regulation of gene expression	191/1837	5350/70747	1.36881e-05	0.000895931
38	GO:0051707	BP	response to other organism	38/1837	680/70747	1.45366e-05	0.000944089
203	GO:0080090	BP	regulation of primary metabolic process	203/1837	5762/70747	1.47644e-05	0.000944247
76	GO:0042221	BP	response to chemical	76/1837	1744/70747	1.68059e-05	0.00106351
3	GO:0001561	BP	fatty acid alpha-oxidation	3/1837	3/70747	1.74788e-05	0.00108597
31	GO:0000151	CC	ubiquitin ligase complex	31/1837	515/70747	1.89577e-05	0.00115933
8	GO:0009967	BP	positive regulation of signal transduction	8/1837	46/70747	2.20641e-05	0.00131101
8	GO:0023056	BP	positive regulation of signaling	8/1837	46/70747	2.20641e-05	0.00131101
18	GO:0009734	BP	auxin-activated signaling pathway	18/1837	222/70747	2.36862e-05	0.00137808
10	GO:0002229	BP	defense response to oomycetes	10/1837	75/70747	2.43121e-05	0.00140474
8	GO:0010647	BP	positive regulation of cell communication	8/1837	48/70747	3.0475e-05	0.00170599
62	GO:0043531	MF	ADP binding	62/1837	1365/70747	3.11007e-05	0.00171422
24	GO:0046777	BP	protein autophosphorylation	24/1837	362/70747	3.3516e-05	0.00183527
39	GO:0044419	BP	interspecies interaction between organisms	39/1837	740/70747	3.78146e-05	0.0020179
9	GO:0010119	BP	regulation of stomatal movement	9/1837	65/70747	4.54542e-05	0.00241022
42	GO:0009607	BP	response to biotic stimulus	42/1837	826/70747	5.64941e-05	0.00295817
51	GO:0009605	BP	response to external stimulus	51/1837	1077/70747	6.15319e-05	0.00318219
301	GO:0019538	BP	protein metabolic process	301/1837	9320/70747	6.60358e-05	0.00337346
33	GO:0098542	BP	defense response to other organism	33/1837	592/70747	6.74908e-05	0.0034269
10	GO:0007166	BP	cell surface receptor signaling pathway	10/1837	85/70747	7.26255e-05	0.00364345
213	GO:0060255	BP	regulation of macromolecule metabolic process	213/1837	6296/70747	7.76112e-05	0.0038704
221	GO:0019222	BP	regulation of metabolic process	221/1837	6618/70747	0.00011259	0.00526973
98	GO:0055085	BP	transmembrane transport	98/1837	2538/70747	0.000127652	0.00590868
8	GO:0006986	BP	response to unfolded protein	8/1837	59/70747	0.000139168	0.00637129
8	GO:0034620	BP	cellular response to unfolded protein	8/1837	59/70747	0.000139168	0.00637129
3	GO:0050080	MF	malonyl-CoA decarboxylase activity	3/1837	5/70747	0.000168062	0.00757001
6	GO:0005788	CC	endoplasmic reticulum lumen	6/1837	34/70747	0.00021908	0.00971137
8	GO:0035967	BP	cellular response to topologically incorrect protein	8/1837	63/70747	0.000221817	0.00978095
8	GO:0035966	BP	response to topologically incorrect protein	8/1837	65/70747	0.000276176	0.0119268
7	GO:0030968	BP	endoplasmic reticulum unfolded protein response	7/1837	51/70747	0.000335467	0.0139587
15	GO:0009415	BP	response to water	15/1837	205/70747	0.000336018	0.0139587
1189	GO:0005488	MF	binding	1189/1837	42932/70747	0.000339109	0.0139954
294	GO:0140096	MF	catalytic activity, acting on a protein	294/1837	9307/70747	0.000356286	0.0144362
6	GO:0007205	BP	protein kinase C-activating G protein-coupled receptor signaling pathway	6/1837	39/70747	0.000475866	0.0186299
6	GO:0004143	MF	diacylglycerol kinase activity	6/1837	39/70747	0.000475866	0.0186299
3	GO:0015840	BP	urea transport	3/1837	7/70747	0.000565639	0.0216389
3	GO:0046920	MF	alpha-(1->3)-fucosyltransferase activity	3/1837	7/70747	0.000565639	0.0216389
15	GO:0001101	BP	response to acid chemical	15/1837	216/70747	0.000581579	0.0221476
2	GO:1990074	BP	polyuridylation-dependent mRNA catabolic process	2/1837	2/70747	0.000673863	0.0244399
2	GO:0031155	BP	regulation of reproductive fruiting body development	2/1837	2/70747	0.000673863	0.0244399
2	GO:0075260	BP	regulation of spore-bearing organ development	2/1837	2/70747	0.000673863	0.0244399
2	GO:0030874	CC	nucleolar chromatin	2/1837	2/70747	0.000673863	0.0244399
2	GO:0005731	CC	nucleolus organizer region	2/1837	2/70747	0.000673863	0.0244399
2	GO:0080123	MF	jasmonate-amino synthetase activity	2/1837	2/70747	0.000673863	0.0244399
2	GO:0018580	MF	nitronate monooxygenase activity	2/1837	2/70747	0.000673863	0.0244399
17	GO:0008037	BP	cell recognition	17/1837	270/70747	0.000789909	0.0280418
17	GO:0048544	BP	recognition of pollen	17/1837	270/70747	0.000789909	0.0280418
48	GO:0010033	BP	response to organic substance	48/1837	1118/70747	0.000834532	0.0295009
7	GO:0009723	BP	response to ethylene	7/1837	60/70747	0.000914255	0.0321833
28	GO:0010035	BP	response to inorganic substance	28/1837	543/70747	0.000933252	0.0327146
688	GO:0043167	MF	ion binding	688/1837	23928/70747	0.000968972	0.0338252
37	GO:0016567	BP	protein ubiquitination	37/1837	796/70747	0.00100491	0.0346468
5	GO:0022839	MF	ion gated channel activity	5/1837	31/70747	0.00113649	0.0385488
5	GO:0005227	MF	calcium activated cation channel activity	5/1837	31/70747	0.00113649	0.0385488
8	GO:0044183	MF	protein folding chaperone	8/1837	81/70747	0.00122266	0.0411382
3	GO:0036065	BP	fucosylation	3/1837	9/70747	0.00130556	0.0434048
40	GO:0019787	MF	ubiquitin-like protein transferase activity	40/1837	906/70747	0.00144885	0.0470485
44	GO:0000976	MF	transcription regulatory region sequence-specific DNA binding	44/1837	1030/70747	0.00148232	0.047765
44	GO:0001067	MF	regulatory region nucleic acid binding	44/1837	1030/70747	0.00148232	0.047765
4	GO:0009269	BP	response to desiccation	4/1837	20/70747	0.00157379	0.050518
9	GO:0016668	MF	oxidoreductase activity, acting on a sulfur group of donors, NAD(P) as acceptor	9/1837	104/70747	0.00158933	0.0508221
10	GO:0051084	BP	'de novo' posttranslational protein folding	10/1837	126/70747	0.00172385	0.0547061
10	GO:0051085	BP	chaperone cofactor-dependent protein refolding	10/1837	126/70747	0.00172385	0.0547061
3	GO:0071244	BP	cellular response to carbon dioxide	3/1837	10/70747	0.00182912	0.0567568
3	GO:0010037	BP	response to carbon dioxide	3/1837	10/70747	0.00182912	0.0567568
3	GO:0009815	MF	1-aminocyclopropane-1-carboxylate oxidase activity	3/1837	10/70747	0.00182912	0.0567568
39	GO:0004842	MF	ubiquitin-protein transferase activity	39/1837	890/70747	0.00190253	0.0588171
13	GO:0009414	BP	response to water deprivation	13/1837	196/70747	0.00197724	0.0604572
2	GO:0010555	BP	response to mannitol	2/1837	3/70747	0.00198663	0.0605237
670	GO:0031224	CC	intrinsic component of membrane	670/1837	23413/70747	0.00199633	0.0605986
8	GO:0007186	BP	G protein-coupled receptor signaling pathway	8/1837	88/70747	0.00208489	0.0630585
8	GO:0051787	MF	misfolded protein binding	8/1837	89/70747	0.00223955	0.0674926
10	GO:0006749	BP	glutathione metabolic process	10/1837	131/70747	0.00229923	0.0690429
143	GO:0022857	MF	transmembrane transporter activity	143/1837	4294/70747	0.00249648	0.0741685
38	GO:0032446	BP	protein modification by small protein conjugation	38/1837	877/70747	0.00255376	0.0756021
13	GO:0006865	BP	amino acid transport	13/1837	202/70747	0.00257243	0.0758866
9	GO:0004364	MF	glutathione transferase activity	9/1837	112/70747	0.00264668	0.077803
6	GO:0050145	MF	nucleoside monophosphate kinase activity	6/1837	54/70747	0.002709	0.0793567
9	GO:0019005	CC	SCF ubiquitin ligase complex	9/1837	114/70747	0.00298276	0.0864613
665	GO:0016021	CC	integral component of membrane	665/1837	23313/70747	0.00299281	0.0864613
6	GO:0003951	MF	NAD+ kinase activity	6/1837	55/70747	0.00297491	0.0864613
16	GO:0005516	MF	calmodulin binding	16/1837	273/70747	0.00305243	0.0875796
4	GO:0045487	BP	gibberellin catabolic process	4/1837	24/70747	0.00317845	0.0902681
4	GO:0052634	MF	C-19 gibberellin 2-beta-dioxygenase activity	4/1837	24/70747	0.00317845	0.0902681
4	GO:0019139	MF	cytokinin dehydrogenase activity	4/1837	24/70747	0.00317845	0.0902681
3	GO:0019755	BP	one-carbon compound transport	3/1837	12/70747	0.00322552	0.0912953
29	GO:0009416	BP	response to light stimulus	29/1837	625/70747	0.00324603	0.0915664
8	GO:0009611	BP	response to wounding	8/1837	95/70747	0.00336571	0.0946238
54	GO:0005506	MF	iron ion binding	54/1837	1376/70747	0.00342291	0.0959101
5	GO:0045332	BP	phospholipid translocation	5/1837	40/70747	0.00363086	0.101398
37	GO:1901700	BP	response to oxygen-containing compound	37/1837	871/70747	0.00366323	0.101962
7	GO:0048366	BP	leaf development	7/1837	77/70747	0.0038949	0.107695
26	GO:0016709	MF	oxidoreductase activity, acting on paired donors, with incorporation or reduction of molecular oxygen, NAD(P)H as one donor, and incorporation of one atom of oxygen	26/1837	544/70747	0.00391014	0.10776
89	GO:0015075	MF	ion transmembrane transporter activity	89/1837	2521/70747	0.00401635	0.110325
19	GO:0016042	BP	lipid catabolic process	19/1837	362/70747	0.00405819	0.11111
3	GO:0032580	CC	Golgi cisterna membrane	3/1837	13/70747	0.00411262	0.112233
16	GO:0015036	MF	disulfide oxidoreductase activity	16/1837	286/70747	0.00416409	0.113269
30	GO:0009314	BP	response to radiation	30/1837	663/70747	0.00428868	0.11628
43	GO:0070647	BP	protein modification by small protein conjugation or removal	43/1837	1052/70747	0.00433431	0.117138
46	GO:1990837	MF	sequence-specific double-stranded DNA binding	46/1837	1145/70747	0.0046649	0.125265
6	GO:0045010	BP	actin nucleation	6/1837	61/70747	0.00499835	0.130863
6	GO:0030838	BP	positive regulation of actin filament polymerization	6/1837	61/70747	0.00499835	0.130863
6	GO:1905392	BP	plant organ morphogenesis	6/1837	61/70747	0.00499835	0.130863
6	GO:0006672	BP	ceramide metabolic process	6/1837	61/70747	0.00499835	0.130863
6	GO:0043067	BP	regulation of programmed cell death	6/1837	61/70747	0.00499835	0.130863
4	GO:0004022	MF	alcohol dehydrogenase (NAD+) activity	4/1837	27/70747	0.00493583	0.130863
4	GO:0018455	MF	alcohol dehydrogenase [NAD(P)+] activity	4/1837	27/70747	0.00493583	0.130863
4	GO:0004017	MF	adenylate kinase activity	4/1837	27/70747	0.00493583	0.130863
46	GO:0035556	BP	intracellular signal transduction	46/1837	1161/70747	0.00508376	0.132684
15	GO:0009617	BP	response to bacterium	15/1837	266/70747	0.00533056	0.136992
5	GO:0031497	BP	chromatin assembly	5/1837	44/70747	0.00550362	0.14015
58	GO:0009628	BP	response to abiotic stimulus	58/1837	1532/70747	0.0055267	0.140311
4	GO:0045543	MF	gibberellin 2-beta-dioxygenase activity	4/1837	28/70747	0.00564162	0.142796
20	GO:0015711	BP	organic anion transport	20/1837	391/70747	0.00568738	0.143521
5	GO:2000377	BP	regulation of reactive oxygen species metabolic process	5/1837	45/70747	0.00606146	0.151591
2	GO:0071918	BP	urea transmembrane transport	2/1837	5/70747	0.00639581	0.158533
2	GO:0033186	CC	CAF-1 complex	2/1837	5/70747	0.00639581	0.158533
17	GO:0009966	BP	regulation of signal transduction	17/1837	320/70747	0.00672889	0.166297
17	GO:0023051	BP	regulation of signaling	17/1837	322/70747	0.00692631	0.170673
17	GO:0010646	BP	regulation of cell communication	17/1837	324/70747	0.00714298	0.175042
22	GO:0008514	MF	organic anion transmembrane transporter activity	22/1837	460/70747	0.00714542	0.175042
148	GO:0005215	MF	transporter activity	148/1837	4596/70747	0.00719607	0.175769
5	GO:0034204	BP	lipid translocation	5/1837	47/70747	0.00729415	0.176607
5	GO:0009635	BP	response to herbicide	5/1837	47/70747	0.00729415	0.176607
6	GO:1902905	BP	positive regulation of supramolecular fiber organization	6/1837	66/70747	0.00733579	0.176607
6	GO:0051495	BP	positive regulation of cytoskeleton organization	6/1837	66/70747	0.00733579	0.176607
6	GO:0032273	BP	positive regulation of protein polymerization	6/1837	66/70747	0.00733579	0.176607
3	GO:0009693	BP	ethylene biosynthetic process	3/1837	16/70747	0.00759871	0.177827
3	GO:0009692	BP	ethylene metabolic process	3/1837	16/70747	0.00759871	0.177827
3	GO:0043449	BP	cellular alkene metabolic process	3/1837	16/70747	0.00759871	0.177827
3	GO:1900673	BP	olefin metabolic process	3/1837	16/70747	0.00759871	0.177827
3	GO:1900674	BP	olefin biosynthetic process	3/1837	16/70747	0.00759871	0.177827
3	GO:0043450	BP	alkene biosynthetic process	3/1837	16/70747	0.00759871	0.177827
3	GO:0000109	CC	nucleotide-excision repair complex	3/1837	16/70747	0.00759871	0.177827
15	GO:0009651	BP	response to salt stress	15/1837	280/70747	0.00763254	0.178085
5	GO:0009739	BP	response to gibberellin	5/1837	48/70747	0.00797159	0.185003
17	GO:0009653	BP	anatomical structure morphogenesis	17/1837	331/70747	0.00805808	0.18598
10	GO:0006458	BP	'de novo' protein folding	10/1837	157/70747	0.00820712	0.18856
5	GO:0097035	BP	regulation of membrane lipid distribution	5/1837	49/70747	0.00869147	0.196803
11	GO:0003333	BP	amino acid transmembrane transport	11/1837	184/70747	0.00904116	0.203621
2	GO:0006863	BP	purine nucleobase transport	2/1837	6/70747	0.00942891	0.207337
2	GO:0015853	BP	adenine transport	2/1837	6/70747	0.00942891	0.207337
2	GO:0071485	BP	cellular response to absence of light	2/1837	6/70747	0.00942891	0.207337
2	GO:0015854	BP	guanine transport	2/1837	6/70747	0.00942891	0.207337
2	GO:0005782	CC	peroxisomal matrix	2/1837	6/70747	0.00942891	0.207337
2	GO:0031907	CC	microbody lumen	2/1837	6/70747	0.00942891	0.207337
2	GO:0005345	MF	purine nucleobase transmembrane transporter activity	2/1837	6/70747	0.00942891	0.207337
5	GO:0005884	CC	actin filament	5/1837	50/70747	0.00945503	0.207367
31	GO:0006457	BP	protein folding	31/1837	732/70747	0.00948214	0.207419
10	GO:0031146	BP	SCF-dependent proteasomal ubiquitin-dependent protein catabolic process	10/1837	161/70747	0.00970379	0.211211
6	GO:0010941	BP	regulation of cell death	6/1837	70/70747	0.00970591	0.211211
9	GO:0009639	BP	response to red or far red light	9/1837	137/70747	0.0097706	0.21152
9	GO:0071310	BP	cellular response to organic substance	9/1837	137/70747	0.0097706	0.21152
8	GO:0016538	MF	cyclin-dependent protein serine/threonine kinase regulator activity	8/1837	114/70747	0.00994178	0.214671
25	GO:0051082	MF	unfolded protein binding	25/1837	556/70747	0.00999086	0.215176
27	GO:0006820	BP	anion transport	27/1837	616/70747	0.0100648	0.21566
9	GO:0048585	BP	negative regulation of response to stimulus	9/1837	138/70747	0.0102183	0.21839
16	GO:0016054	BP	organic acid catabolic process	16/1837	311/70747	0.0105076	0.22135
16	GO:0046395	BP	carboxylic acid catabolic process	16/1837	311/70747	0.0105076	0.22135
11	GO:0048584	BP	positive regulation of response to stimulus	11/1837	188/70747	0.0105153	0.22135
52	GO:0003690	MF	double-stranded DNA binding	52/1837	1394/70747	0.010416	0.22135
13	GO:0009311	BP	oligosaccharide metabolic process	13/1837	234/70747	0.0107848	0.226453
50	GO:0016758	MF	transferase activity, transferring hexosyl groups	50/1837	1328/70747	0.0111312	0.231832
18	GO:0016298	MF	lipase activity	18/1837	361/70747	0.0111516	0.231832
4	GO:0009753	BP	response to jasmonic acid	4/1837	34/70747	0.0113042	0.234422
5	GO:0009873	BP	ethylene-activated signaling pathway	5/1837	53/70747	0.0120197	0.245613
7	GO:0004871	MF	obsolete signal transducer activity	7/1837	95/70747	0.0120158	0.245613
5	GO:0005388	MF	calcium transmembrane transporter activity, phosphorylative mechanism	5/1837	53/70747	0.0120197	0.245613
12	GO:0044242	BP	cellular lipid catabolic process	12/1837	204/70747	0.0120775	0.246193
3	GO:0010359	BP	regulation of anion channel activity	3/1837	19/70747	0.0124103	0.249936
3	GO:0034663	CC	endoplasmic reticulum chaperone complex	3/1837	19/70747	0.0124103	0.249936
3	GO:0004024	MF	alcohol dehydrogenase activity, zinc-dependent	3/1837	19/70747	0.0124103	0.249936
3	GO:0051903	MF	S-(hydroxymethyl)glutathione dehydrogenase activity	3/1837	19/70747	0.0124103	0.249936
12	GO:1903825	BP	organic acid transmembrane transport	12/1837	207/70747	0.012594	0.252421
12	GO:1905039	BP	carboxylic acid transmembrane transport	12/1837	207/70747	0.012594	0.252421
2	GO:0006349	BP	regulation of gene expression by genetic imprinting	2/1837	7/70747	0.0129742	0.25576
2	GO:1900458	BP	negative regulation of brassinosteroid mediated signaling pathway	2/1837	7/70747	0.0129742	0.25576
2	GO:0006844	BP	acyl carnitine transport	2/1837	7/70747	0.0129742	0.25576
2	GO:0071514	BP	genetic imprinting	2/1837	7/70747	0.0129742	0.25576
2	GO:0046622	BP	positive regulation of organ growth	2/1837	7/70747	0.0129742	0.25576
2	GO:0015697	BP	quaternary ammonium group transport	2/1837	7/70747	0.0129742	0.25576
2	GO:0050590	MF	desacetoxyvindoline 4-hydroxylase activity	2/1837	7/70747	0.0129742	0.25576
10	GO:0031072	MF	heat shock protein binding	10/1837	169/70747	0.0133114	0.261792
6	GO:0019840	MF	isoprenoid binding	6/1837	75/70747	0.0133771	0.262467
16	GO:0033993	BP	response to lipid	16/1837	325/70747	0.0135871	0.265964
7	GO:0006665	BP	sphingolipid metabolic process	7/1837	98/70747	0.0140821	0.275011
3	GO:0090333	BP	regulation of stomatal closure	3/1837	20/70747	0.0143226	0.277766
3	GO:0048471	CC	perinuclear region of cytoplasm	3/1837	20/70747	0.0143226	0.277766
3	GO:0008417	MF	fucosyltransferase activity	3/1837	20/70747	0.0143226	0.277766
18	GO:0005887	CC	integral component of plasma membrane	18/1837	382/70747	0.0146277	0.282376
13	GO:0042742	BP	defense response to bacterium	13/1837	247/70747	0.0146844	0.282818
6	GO:0019395	BP	fatty acid oxidation	6/1837	77/70747	0.0150854	0.289211
4	GO:0016103	BP	diterpenoid catabolic process	4/1837	37/70747	0.0151458	0.289707
6	GO:0042562	MF	hormone binding	6/1837	78/70747	0.0159938	0.305229
2	GO:0015851	BP	nucleobase transport	2/1837	8/70747	0.0170031	0.31516
2	GO:0048639	BP	positive regulation of developmental growth	2/1837	8/70747	0.0170031	0.31516
2	GO:0000112	CC	nucleotide-excision repair factor 3 complex	2/1837	8/70747	0.0170031	0.31516
2	GO:0047493	MF	ceramide cholinephosphotransferase activity	2/1837	8/70747	0.0170031	0.31516
2	GO:0033188	MF	sphingomyelin synthase activity	2/1837	8/70747	0.0170031	0.31516
2	GO:0003838	MF	sterol 24-C-methyltransferase activity	2/1837	8/70747	0.0170031	0.31516
2	GO:0045140	MF	inositol phosphoceramide synthase activity	2/1837	8/70747	0.0170031	0.31516
2	GO:0005344	MF	oxygen carrier activity	2/1837	8/70747	0.0170031	0.31516
19	GO:0000139	CC	Golgi membrane	19/1837	406/70747	0.017046	0.315257
34	GO:0008194	MF	UDP-glycosyltransferase activity	34/1837	864/70747	0.0174049	0.319777
6	GO:0009062	BP	fatty acid catabolic process	6/1837	80/70747	0.0179224	0.325713
127	GO:0055114	BP	oxidation-reduction process	127/1837	3978/70747	0.0181007	0.327533
9	GO:0009312	BP	oligosaccharide biosynthetic process	9/1837	152/70747	0.0182255	0.32908
5	GO:0009100	BP	glycoprotein metabolic process	5/1837	59/70747	0.0184817	0.330515
14	GO:0046942	BP	carboxylic acid transport	14/1837	271/70747	0.0185818	0.330515
14	GO:0015849	BP	organic acid transport	14/1837	271/70747	0.0185818	0.330515
3	GO:0046292	BP	formaldehyde metabolic process	3/1837	22/70747	0.0186206	0.330515
3	GO:0046294	BP	formaldehyde catabolic process	3/1837	22/70747	0.0186206	0.330515
3	GO:0110095	BP	cellular detoxification of aldehyde	3/1837	22/70747	0.0186206	0.330515
11	GO:0015171	MF	amino acid transmembrane transporter activity	11/1837	192/70747	0.0185239	0.330515
3	GO:0004362	MF	glutathione-disulfide reductase activity	3/1837	22/70747	0.0186206	0.330515
4	GO:0002252	BP	immune effector process	4/1837	40/70747	0.0197215	0.349317
15	GO:0070887	BP	cellular response to chemical stimulus	15/1837	312/70747	0.0199256	0.351115
17	GO:0030154	BP	cell differentiation	17/1837	366/70747	0.0199781	0.351115
11	GO:0015605	MF	organophosphate ester transmembrane transporter activity	11/1837	197/70747	0.020072	0.351806
9	GO:0042026	BP	protein refolding	9/1837	155/70747	0.0204095	0.354385
3	GO:0032412	BP	regulation of ion transmembrane transporter activity	3/1837	23/70747	0.0210081	0.354385
3	GO:0022898	BP	regulation of transmembrane transporter activity	3/1837	23/70747	0.0210081	0.354385
3	GO:0032409	BP	regulation of transporter activity	3/1837	23/70747	0.0210081	0.354385
5	GO:0016036	BP	cellular response to phosphate starvation	5/1837	61/70747	0.0210596	0.354385
2	GO:0031507	BP	heterochromatin assembly	2/1837	9/70747	0.0214881	0.354385
2	GO:0090056	BP	regulation of chlorophyll metabolic process	2/1837	9/70747	0.0214881	0.354385
2	GO:0009804	BP	coumarin metabolic process	2/1837	9/70747	0.0214881	0.354385
2	GO:0010581	BP	regulation of starch biosynthetic process	2/1837	9/70747	0.0214881	0.354385
2	GO:0010380	BP	regulation of chlorophyll biosynthetic process	2/1837	9/70747	0.0214881	0.354385
2	GO:0009805	BP	coumarin biosynthetic process	2/1837	9/70747	0.0214881	0.354385
2	GO:0010431	BP	seed maturation	2/1837	9/70747	0.0214881	0.354385
2	GO:0009934	BP	regulation of meristem structural organization	2/1837	9/70747	0.0214881	0.354385
2	GO:0051382	BP	kinetochore assembly	2/1837	9/70747	0.0214881	0.354385
2	GO:0005655	CC	nucleolar ribonuclease P complex	2/1837	9/70747	0.0214881	0.354385
2	GO:0000326	CC	protein storage vacuole	2/1837	9/70747	0.0214881	0.354385
2	GO:0000322	CC	storage vacuole	2/1837	9/70747	0.0214881	0.354385
2	GO:0030681	CC	multimeric ribonuclease P complex	2/1837	9/70747	0.0214881	0.354385
2	GO:0005838	CC	proteasome regulatory particle	2/1837	9/70747	0.0214881	0.354385
2	GO:0070985	CC	transcription factor TFIIK complex	2/1837	9/70747	0.0214881	0.354385
3	GO:0003857	MF	3-hydroxyacyl-CoA dehydrogenase activity	3/1837	23/70747	0.0210081	0.354385
3	GO:0004791	MF	thioredoxin-disulfide reductase activity	3/1837	23/70747	0.0210081	0.354385
5	GO:0080043	MF	quercetin 3-O-glucosyltransferase activity	5/1837	61/70747	0.0210596	0.354385
5	GO:0080044	MF	quercetin 7-O-glucosyltransferase activity	5/1837	61/70747	0.0210596	0.354385
6	GO:0031624	MF	ubiquitin conjugating enzyme binding	6/1837	83/70747	0.0211046	0.354385
2	GO:0070300	MF	phosphatidic acid binding	2/1837	9/70747	0.0214881	0.354385
2	GO:0071074	MF	eukaryotic initiation factor eIF2 binding	2/1837	9/70747	0.0214881	0.354385
2	GO:0015204	MF	urea transmembrane transporter activity	2/1837	9/70747	0.0214881	0.354385
2	GO:0032440	MF	2-alkenal reductase [NAD(P)+] activity	2/1837	9/70747	0.0214881	0.354385
6	GO:1901681	MF	sulfur compound binding	6/1837	84/70747	0.022245	0.366146
5	GO:1990748	BP	cellular detoxification	5/1837	62/70747	0.022432	0.367061
16	GO:0006970	BP	response to osmotic stress	16/1837	335/70747	0.0225363	0.36805
7	GO:0072329	BP	monocarboxylic acid catabolic process	7/1837	108/70747	0.0227922	0.370783
7	GO:0048827	BP	phyllome development	7/1837	108/70747	0.0227922	0.370783
18	GO:0015293	MF	symporter activity	18/1837	391/70747	0.0233204	0.378641
3	GO:0047484	BP	regulation of response to osmotic stress	3/1837	24/70747	0.0235552	0.378781
3	GO:1901000	BP	regulation of response to salt stress	3/1837	24/70747	0.0235552	0.378781
6	GO:0000325	CC	plant-type vacuole	6/1837	85/70747	0.0234261	0.378781
66	GO:0016757	MF	transferase activity, transferring glycosyl groups	66/1837	1912/70747	0.0234196	0.378781
3	GO:0008199	MF	ferric iron binding	3/1837	24/70747	0.0235552	0.378781
7	GO:0044390	MF	ubiquitin-like protein conjugating enzyme binding	7/1837	109/70747	0.0238296	0.381253
8	GO:0015893	BP	drug transport	8/1837	134/70747	0.0241055	0.383655
8	GO:0006855	BP	drug transmembrane transport	8/1837	134/70747	0.0241055	0.383655
29	GO:0009725	BP	response to hormone	29/1837	722/70747	0.0242699	0.385101
4	GO:0005544	MF	calcium-dependent phospholipid binding	4/1837	43/70747	0.0250648	0.396214
5	GO:0070566	MF	adenylyltransferase activity	5/1837	64/70747	0.0253473	0.399924
13	GO:0046943	MF	carboxylic acid transmembrane transporter activity	13/1837	253/70747	0.025675	0.402066
13	GO:0005342	MF	organic acid transmembrane transporter activity	13/1837	253/70747	0.025675	0.402066
6	GO:0030833	BP	regulation of actin filament polymerization	6/1837	87/70747	0.0259127	0.405031
1	GO:0102556	MF	dammarenediol 12-hydroxylase activity	1/1837	1/70747	0.0259658	0.405105
3	GO:0044030	BP	regulation of DNA methylation	3/1837	25/70747	0.0262617	0.407446
3	GO:0033683	BP	nucleotide-excision repair, DNA incision	3/1837	25/70747	0.0262617	0.407446
2	GO:2000232	BP	regulation of rRNA processing	2/1837	10/70747	0.0264029	0.408879
80	GO:0015318	MF	inorganic molecular entity transmembrane transporter activity	80/1837	2414/70747	0.0267721	0.413832
5	GO:0009690	BP	cytokinin metabolic process	5/1837	65/70747	0.0268916	0.414913
6	GO:0034765	BP	regulation of ion transmembrane transport	6/1837	88/70747	0.0272192	0.419196
10	GO:0008408	MF	3'-5' exonuclease activity	10/1837	177/70747	0.0272843	0.419427
358	GO:1901564	BP	organonitrogen compound metabolic process	358/1837	12411/70747	0.0273416	0.419538
30	GO:0009719	BP	response to endogenous stimulus	30/1837	757/70747	0.0278468	0.425731
10	GO:0061077	BP	chaperone-mediated protein folding	10/1837	180/70747	0.0285277	0.434868
11	GO:0019207	MF	kinase regulator activity	11/1837	214/70747	0.0285482	0.434868
23	GO:0038023	MF	signaling receptor activity	23/1837	545/70747	0.0288091	0.438044
3	GO:0015038	MF	glutathione disulfide oxidoreductase activity	3/1837	26/70747	0.0291274	0.438902
3	GO:0015037	MF	peptide disulfide oxidoreductase activity	3/1837	26/70747	0.0291274	0.438902
3	GO:0008198	MF	ferrous iron binding	3/1837	26/70747	0.0291274	0.438902
13	GO:0022836	MF	gated channel activity	13/1837	264/70747	0.0292411	0.439823
5	GO:0006333	BP	chromatin assembly or disassembly	5/1837	67/70747	0.0301567	0.445313
5	GO:0009637	BP	response to blue light	5/1837	67/70747	0.0301567	0.445313
8	GO:0019205	MF	nucleobase-containing compound kinase activity	8/1837	140/70747	0.0302439	0.445313
23	GO:0005789	CC	endoplasmic reticulum membrane	23/1837	556/70747	0.0306939	0.450356
15	GO:0009791	BP	post-embryonic development	15/1837	321/70747	0.0316195	0.458102
2	GO:0051383	BP	kinetochore organization	2/1837	11/70747	0.0317221	0.458102
5	GO:0009636	BP	response to toxic substance	5/1837	68/70747	0.0318785	0.458102
13	GO:0098656	BP	anion transmembrane transport	13/1837	270/70747	0.0319948	0.458102
3	GO:0051238	BP	sequestering of metal ion	3/1837	27/70747	0.0321513	0.458102
3	GO:0006491	BP	N-glycan processing	3/1837	27/70747	0.0321513	0.458102
3	GO:0006306	BP	DNA methylation	3/1837	27/70747	0.0321513	0.458102
3	GO:0006305	BP	DNA alkylation	3/1837	27/70747	0.0321513	0.458102
3	GO:0006880	BP	intracellular sequestering of iron ion	3/1837	27/70747	0.0321513	0.458102
3	GO:0097577	BP	sequestering of iron ion	3/1837	27/70747	0.0321513	0.458102
3	GO:0009638	BP	phototropism	3/1837	27/70747	0.0321513	0.458102
2	GO:0000444	CC	MIS12/MIND type complex	2/1837	11/70747	0.0317221	0.458102
2	GO:0000818	CC	nuclear MIS12/MIND complex	2/1837	11/70747	0.0317221	0.458102
8	GO:0004713	MF	protein tyrosine kinase activity	8/1837	141/70747	0.0313621	0.458102
6	GO:0000156	MF	phosphorelay response regulator activity	6/1837	91/70747	0.0313976	0.458102
7	GO:0010857	MF	calcium-dependent protein kinase activity	7/1837	116/70747	0.0320083	0.458102
7	GO:0009931	MF	calcium-dependent protein serine/threonine kinase activity	7/1837	116/70747	0.0320083	0.458102
10	GO:0005347	MF	ATP transmembrane transporter activity	10/1837	187/70747	0.0322405	0.458592
8	GO:0032482	BP	Rab protein signal transduction	8/1837	142/70747	0.0325082	0.460835
8	GO:0016682	MF	oxidoreductase activity, acting on diphenols and related substances as donors, oxygen as acceptor	8/1837	142/70747	0.0325082	0.460835
6	GO:0045732	BP	positive regulation of protein catabolic process	6/1837	92/70747	0.032878	0.462945
6	GO:0032271	BP	regulation of protein polymerization	6/1837	92/70747	0.032878	0.462945
5	GO:0070588	BP	calcium ion transmembrane transport	5/1837	69/70747	0.0336605	0.468452
10	GO:0000295	MF	adenine nucleotide transmembrane transporter activity	10/1837	189/70747	0.0335126	0.468452
10	GO:0005346	MF	purine ribonucleotide transmembrane transporter activity	10/1837	189/70747	0.0335126	0.468452
10	GO:0015215	MF	nucleotide transmembrane transporter activity	10/1837	189/70747	0.0335126	0.468452
10	GO:0015216	MF	purine nucleotide transmembrane transporter activity	10/1837	189/70747	0.0335126	0.468452
34	GO:0003682	MF	chromatin binding	34/1837	898/70747	0.0336064	0.468452
5	GO:0004221	MF	obsolete ubiquitin thiolesterase activity	5/1837	69/70747	0.0336605	0.468452
6	GO:0110053	BP	regulation of actin filament organization	6/1837	93/70747	0.034403	0.475624
6	GO:0030832	BP	regulation of actin filament length	6/1837	93/70747	0.034403	0.475624
6	GO:0008064	BP	regulation of actin polymerization or depolymerization	6/1837	93/70747	0.034403	0.475624
26	GO:0048583	BP	regulation of response to stimulus	26/1837	655/70747	0.0346497	0.478246
8	GO:0016701	MF	oxidoreductase activity, acting on single donors with incorporation of molecular oxygen	8/1837	144/70747	0.0348853	0.480424
3	GO:0010216	BP	maintenance of DNA methylation	3/1837	28/70747	0.0353325	0.483686
17	GO:0015294	MF	solute:cation symporter activity	17/1837	387/70747	0.0352209	0.483686
3	GO:0003854	MF	3-beta-hydroxy-delta5-steroid dehydrogenase activity	3/1837	28/70747	0.0353325	0.483686
5	GO:0090693	BP	plant organ senescence	5/1837	70/70747	0.0355032	0.48523
6	GO:0071805	BP	potassium ion transmembrane transport	6/1837	94/70747	0.0359729	0.48691
5	GO:0034754	BP	cellular hormone metabolic process	5/1837	71/70747	0.0374069	0.494505
2	GO:0010193	BP	response to ozone	2/1837	12/70747	0.0374214	0.494505
2	GO:1901401	BP	regulation of tetrapyrrole metabolic process	2/1837	12/70747	0.0374214	0.494505
2	GO:1901463	BP	regulation of tetrapyrrole biosynthetic process	2/1837	12/70747	0.0374214	0.494505
2	GO:0071484	BP	cellular response to light intensity	2/1837	12/70747	0.0374214	0.494505
2	GO:0090069	BP	regulation of ribosome biogenesis	2/1837	12/70747	0.0374214	0.494505
2	GO:0070828	BP	heterochromatin organization	2/1837	12/70747	0.0374214	0.494505
2	GO:0097550	CC	transcription preinitiation complex	2/1837	12/70747	0.0374214	0.494505
2	GO:0010168	CC	ER body	2/1837	12/70747	0.0374214	0.494505
5	GO:0005267	MF	potassium channel activity	5/1837	71/70747	0.0374069	0.494505
2	GO:0004709	MF	MAP kinase kinase kinase activity	2/1837	12/70747	0.0374214	0.494505
2	GO:0047800	MF	cysteamine dioxygenase activity	2/1837	12/70747	0.0374214	0.494505
6	GO:0034762	BP	regulation of transmembrane transport	6/1837	95/70747	0.0375879	0.495924
63	GO:0022804	MF	active transmembrane transporter activity	63/1837	1868/70747	0.0385281	0.507529
5	GO:0032436	BP	positive regulation of proteasomal ubiquitin-dependent protein catabolic process	5/1837	72/70747	0.0393719	0.517019
10	GO:0046323	BP	glucose import	10/1837	197/70747	0.0395576	0.517834
4	GO:0046856	BP	phosphatidylinositol dephosphorylation	4/1837	50/70747	0.0406361	0.528647
6	GO:0031334	BP	positive regulation of protein-containing complex assembly	6/1837	97/70747	0.040955	0.531971
10	GO:0008645	BP	hexose transmembrane transport	10/1837	199/70747	0.0413112	0.53329
10	GO:1904659	BP	glucose transmembrane transport	10/1837	199/70747	0.0413112	0.53329
10	GO:0015749	BP	monosaccharide transmembrane transport	10/1837	199/70747	0.0413112	0.53329
10	GO:0034219	BP	carbohydrate transmembrane transport	10/1837	199/70747	0.0413112	0.53329
16	GO:0006869	BP	lipid transport	16/1837	355/70747	0.0415532	0.535589
3	GO:0009553	BP	embryo sac development	3/1837	30/70747	0.0421608	0.54009
3	GO:0046513	BP	ceramide biosynthetic process	3/1837	30/70747	0.0421608	0.54009
10	GO:0034976	BP	response to endoplasmic reticulum stress	10/1837	200/70747	0.0422248	0.54009
3	GO:0033897	MF	ribonuclease T2 activity	3/1837	30/70747	0.0421608	0.54009
3	GO:0030976	MF	thiamine pyrophosphate binding	3/1837	30/70747	0.0421608	0.54009
6	GO:1902903	BP	regulation of supramolecular fiber organization	6/1837	98/70747	0.0427076	0.544598
2	GO:0051214	BP	RNA virus induced gene silencing	2/1837	13/70747	0.0434775	0.544598
2	GO:1902456	BP	regulation of stomatal opening	2/1837	13/70747	0.0434775	0.544598
2	GO:0009864	BP	induced systemic resistance, jasmonic acid mediated signaling pathway	2/1837	13/70747	0.0434775	0.544598
2	GO:0002238	BP	response to molecule of fungal origin	2/1837	13/70747	0.0434775	0.544598
5	GO:2000060	BP	positive regulation of ubiquitin-dependent protein catabolic process	5/1837	74/70747	0.0434873	0.544598
5	GO:0032434	BP	regulation of proteasomal ubiquitin-dependent protein catabolic process	5/1837	74/70747	0.0434873	0.544598
5	GO:1901800	BP	positive regulation of proteasomal protein catabolic process	5/1837	74/70747	0.0434873	0.544598
2	GO:0030677	CC	ribonuclease P complex	2/1837	13/70747	0.0434775	0.544598
25	GO:0060089	MF	molecular transducer activity	25/1837	634/70747	0.0430967	0.544598
16	GO:0016667	MF	oxidoreductase activity, acting on a sulfur group of donors	16/1837	361/70747	0.0432392	0.544598
2	GO:0009001	MF	serine O-acetyltransferase activity	2/1837	13/70747	0.0434775	0.544598
2	GO:0004351	MF	glutamate decarboxylase activity	2/1837	13/70747	0.0434775	0.544598
2	GO:0016412	MF	serine O-acyltransferase activity	2/1837	13/70747	0.0434775	0.544598
9	GO:0048229	BP	gametophyte development	9/1837	168/70747	0.0440462	0.550775
6	GO:0009896	BP	positive regulation of catabolic process	6/1837	99/70747	0.0445066	0.554051
28	GO:0008509	MF	anion transmembrane transporter activity	28/1837	725/70747	0.0444432	0.554051
20	GO:0044282	BP	small molecule catabolic process	20/1837	489/70747	0.0446018	0.554412
5	GO:0098754	BP	detoxification	5/1837	75/70747	0.045638	0.563115
3	GO:0043649	BP	dicarboxylic acid catabolic process	3/1837	31/70747	0.0458044	0.564337
7	GO:0034440	BP	lipid oxidation	7/1837	126/70747	0.0466494	0.568038
5	GO:0061136	BP	regulation of proteasomal protein catabolic process	5/1837	76/70747	0.047851	0.568038
5	GO:1903052	BP	positive regulation of proteolysis involved in cellular protein catabolic process	5/1837	76/70747	0.047851	0.568038
5	GO:1903364	BP	positive regulation of cellular protein catabolic process	5/1837	76/70747	0.047851	0.568038
6	GO:0044089	BP	positive regulation of cellular component biogenesis	6/1837	101/70747	0.0482444	0.568038
12	GO:0009737	BP	response to abscisic acid	12/1837	260/70747	0.048845	0.568038
9	GO:0045786	BP	negative regulation of cell cycle	9/1837	174/70747	0.0489868	0.568038
3	GO:0009825	BP	multidimensional cell growth	3/1837	32/70747	0.0495983	0.568038
2	GO:1900457	BP	regulation of brassinosteroid mediated signaling pathway	2/1837	14/70747	0.0498681	0.568038
2	GO:2000904	BP	regulation of starch metabolic process	2/1837	14/70747	0.0498681	0.568038
2	GO:0015695	BP	organic cation transport	2/1837	14/70747	0.0498681	0.568038
1243	GO:0110165	CC	cellular anatomical entity	1243/1837	46319/70747	0.0466897	0.568038
2	GO:0016442	CC	RISC complex	2/1837	14/70747	0.0498681	0.568038
2	GO:0031332	CC	RNAi effector complex	2/1837	14/70747	0.0498681	0.568038
4	GO:0047134	MF	protein-disulfide reductase activity	4/1837	53/70747	0.0486616	0.568038
