# Supplementary material for: Overdominant expression of related genes of ion homeostasis improves K+ content advantage in hybrid tobacco leaves
Source: BMC Plant Biol. 2022 Jul 12;22:335. doi: 10.1186/s12870-022-03719-1 (PMC9277951; doi:10.1186/s12870-022-03719-1)
Supplement: Supplementary file 7 — Additional file 7. Go enrichment of non-overdominant expression genes in L hybrids. [file 12870_2022_3719_MOESM7_ESM.xlsx]

## Sheet: Table S7
Go enrichment of non-overdominant expression genes in L hybrids
Number	GO ID	Term Type	Description	Ratio_in_study	Ratio_in_pop	Pvalue	Padjust
6	GO:0051740	MF	ethylene binding	6/932	16/70747	3.6805e-08	0.000102784
6	GO:0072328	MF	alkene binding	6/932	16/70747	3.6805e-08	0.000102784
6	GO:0038199	MF	ethylene receptor activity	6/932	16/70747	3.6805e-08	0.000102784
14	GO:0010287	CC	plastoglobule	14/932	110/70747	2.55182e-07	0.000534479
18	GO:0009523	CC	photosystem II	18/932	288/70747	3.80725e-07	0.000637943
21	GO:0016168	MF	chlorophyll binding	21/932	361/70747	4.65369e-07	0.00064981
13	GO:0009768	BP	photosynthesis, light harvesting in photosystem I	13/932	75/70747	6.6433e-07	0.000688324
14	GO:0009765	BP	photosynthesis, light harvesting	14/932	98/70747	7.39426e-07	0.000688324
20	GO:0009522	CC	photosystem I	20/932	232/70747	5.81681e-07	0.000688324
25	GO:0009521	CC	photosystem	25/932	528/70747	8.38116e-07	0.000702174
18	GO:0018298	BP	protein-chromophore linkage	18/932	351/70747	1.33948e-06	0.000850897
66	GO:0003700	MF	DNA-binding transcription factor activity	66/932	2396/70747	1.52345e-06	0.000850897
5	GO:0004097	MF	catechol oxidase activity	5/932	17/70747	2.12989e-06	0.000890232
68	GO:0140110	MF	transcription regulator activity	68/932	2697/70747	2.4946e-06	0.000949988
24	GO:0009416	BP	response to light stimulus	24/932	625/70747	4.29498e-06	0.00122754
179	GO:0016020	CC	membrane	179/932	9515/70747	5.14098e-06	0.00124443
692	GO:0008150	BP	biological_process	692/932	46379/70747	6.26671e-06	0.00141899
8	GO:0005372	MF	water transmembrane transporter activity	8/932	78/70747	9.15236e-06	0.00196611
8	GO:0015250	MF	water channel activity	8/932	78/70747	9.15236e-06	0.00196611
5	GO:0046500	BP	S-adenosylmethionine metabolic process	5/932	23/70747	1.08467e-05	0.00227184
24	GO:0009314	BP	response to radiation	24/932	663/70747	1.13916e-05	0.00232777
15	GO:0042546	BP	cell wall biogenesis	15/932	298/70747	1.24227e-05	0.00247802
24	GO:0044264	BP	cellular polysaccharide metabolic process	24/932	686/70747	1.97499e-05	0.00384801
33	GO:0005976	BP	polysaccharide metabolic process	33/932	1095/70747	2.05097e-05	0.00390524
29	GO:0042651	CC	thylakoid membrane	29/932	943/70747	3.42389e-05	0.00610326
29	GO:0034357	CC	photosynthetic membrane	29/932	943/70747	3.42389e-05	0.00610326
14	GO:0016706	MF	2-oxoglutarate-dependent dioxygenase activity	14/932	290/70747	3.78239e-05	0.00646711
47	GO:0046906	MF	tetrapyrrole binding	47/932	1880/70747	5.0449e-05	0.00832235
38	GO:0016705	MF	oxidoreductase activity, acting on paired donors, with incorporation or reduction of molecular oxygen	38/932	1422/70747	5.06612e-05	0.00832235
4	GO:0006556	BP	S-adenosylmethionine biosynthetic process	4/932	17/70747	6.21212e-05	0.00981983
4	GO:0004478	MF	methionine adenosyltransferase activity	4/932	17/70747	6.21212e-05	0.00981983
12	GO:0016836	MF	hydro-lyase activity	12/932	230/70747	6.37723e-05	0.00989415
89	GO:0006355	BP	regulation of transcription, DNA-templated	89/932	4410/70747	7.15083e-05	0.0103293
89	GO:1903506	BP	regulation of nucleic acid-templated transcription	89/932	4410/70747	7.15083e-05	0.0103293
89	GO:2001141	BP	regulation of RNA biosynthetic process	89/932	4410/70747	7.15083e-05	0.0103293
18	GO:0044085	BP	cellular component biogenesis	18/932	476/70747	7.92669e-05	0.0112559
17	GO:0000271	BP	polysaccharide biosynthetic process	17/932	448/70747	0.000118765	0.0165836
16	GO:0098791	CC	Golgi apparatus subcompartment	16/932	407/70747	0.000124758	0.0171347
28	GO:0071554	BP	cell wall organization or biogenesis	28/932	962/70747	0.000143271	0.0189885
11	GO:0030243	BP	cellulose metabolic process	11/932	214/70747	0.000145054	0.0189885
15	GO:0005802	CC	trans-Golgi network	15/932	370/70747	0.000143919	0.0189885
19	GO:0044042	BP	glucan metabolic process	19/932	549/70747	0.000160059	0.0206303
23	GO:0016051	BP	carbohydrate biosynthetic process	23/932	724/70747	0.000187471	0.0224785
27	GO:0009535	CC	chloroplast thylakoid membrane	27/932	922/70747	0.000187813	0.0224785
27	GO:0055035	CC	plastid thylakoid membrane	27/932	922/70747	0.000187813	0.0224785
18	GO:0051213	MF	dioxygenase activity	18/932	517/70747	0.000219056	0.0248007
17	GO:0009941	CC	chloroplast envelope	17/932	474/70747	0.000230236	0.0257189
199	GO:0065007	BP	biological regulation	199/932	11836/70747	0.000239045	0.0263515
9	GO:0030244	BP	cellulose biosynthetic process	9/932	156/70747	0.000245162	0.0266749
17	GO:0009526	CC	plastid envelope	17/932	478/70747	0.000253695	0.0272494
7	GO:0004871	MF	obsolete signal transducer activity	7/932	95/70747	0.000272495	0.0288983
18	GO:0006073	BP	cellular glucan metabolic process	18/932	530/70747	0.000294845	0.0308777
29	GO:0044262	BP	cellular carbohydrate metabolic process	29/932	1056/70747	0.000301553	0.0311903
90	GO:0051252	BP	regulation of RNA metabolic process	90/932	4646/70747	0.000305598	0.0312232
18	GO:0034637	BP	cellular carbohydrate biosynthetic process	18/932	540/70747	0.000367763	0.0366799
14	GO:0016042	BP	lipid catabolic process	14/932	362/70747	0.000379858	0.0370052
63	GO:0005975	BP	carbohydrate metabolic process	63/932	3007/70747	0.000401944	0.0387067
100	GO:0010468	BP	regulation of gene expression	100/932	5350/70747	0.000458805	0.0424413
12	GO:0010383	BP	cell wall polysaccharide metabolic process	12/932	285/70747	0.000460988	0.0424413
2	GO:0034635	BP	glutathione transport	2/932	3/70747	0.00051553	0.045948
2	GO:0042939	BP	tripeptide transport	2/932	3/70747	0.00051553	0.045948
119	GO:0019222	BP	regulation of metabolic process	119/932	6618/70747	0.000537523	0.0474039
12	GO:0071669	BP	plant-type cell wall organization or biogenesis	12/932	292/70747	0.000571079	0.0485786
3	GO:0009645	BP	response to low light intensity stimulus	3/932	13/70747	0.000590543	0.0485786
93	GO:0009889	BP	regulation of biosynthetic process	93/932	4947/70747	0.000591431	0.0485786
3	GO:0031978	CC	plastid thylakoid lumen	3/932	13/70747	0.000590543	0.0485786
3	GO:0009543	CC	chloroplast thylakoid lumen	3/932	13/70747	0.000590543	0.0485786
90	GO:0019219	BP	regulation of nucleobase-containing compound metabolic process	90/932	4763/70747	0.000606716	0.0493501
18	GO:0016835	MF	carbon-oxygen lyase activity	18/932	570/70747	0.000687786	0.0532087
11	GO:0051273	BP	beta-glucan metabolic process	11/932	258/70747	0.00070732	0.0533867
90	GO:2000112	BP	regulation of cellular macromolecule biosynthetic process	90/932	4785/70747	0.00077744	0.057135
90	GO:0010556	BP	regulation of macromolecule biosynthetic process	90/932	4790/70747	0.000784659	0.0571641
7	GO:0019005	CC	SCF ubiquitin ligase complex	7/932	114/70747	0.000818728	0.0591319
108	GO:0031323	BP	regulation of cellular metabolic process	108/932	5955/70747	0.000849724	0.0602076
91	GO:0031326	BP	regulation of cellular biosynthetic process	91/932	4885/70747	0.000891751	0.0622591
77	GO:0055114	BP	oxidation-reduction process	77/932	3978/70747	0.000940351	0.0651096
14	GO:0033692	BP	cellular polysaccharide biosynthetic process	14/932	399/70747	0.000977527	0.0658662
2	GO:0033387	BP	putrescine biosynthetic process from ornithine	2/932	4/70747	0.00102203	0.0658662
2	GO:0042351	BP	'de novo' GDP-L-fucose biosynthetic process	2/932	4/70747	0.00102203	0.0658662
16	GO:0031984	CC	organelle subcompartment	16/932	492/70747	0.000983573	0.0658662
2	GO:0004001	MF	adenosine kinase activity	2/932	4/70747	0.00102203	0.0658662
2	GO:0004586	MF	ornithine decarboxylase activity	2/932	4/70747	0.00102203	0.0658662
2	GO:0008446	MF	GDP-mannose 4,6-dehydratase activity	2/932	4/70747	0.00102203	0.0658662
104	GO:0080090	BP	regulation of primary metabolic process	104/932	5762/70747	0.00111161	0.0709862
3	GO:0009440	BP	cyanate catabolic process	3/932	16/70747	0.00112272	0.0709862
169	GO:0050789	BP	regulation of biological process	169/932	10109/70747	0.0011269	0.0709862
9	GO:0009832	BP	plant-type cell wall biogenesis	9/932	193/70747	0.00113609	0.0710312
9	GO:0051274	BP	beta-glucan biosynthetic process	9/932	200/70747	0.00145397	0.08701
6	GO:0006730	BP	one-carbon metabolic process	6/932	93/70747	0.00148426	0.0881927
3	GO:0051480	BP	regulation of cytosolic calcium ion concentration	3/932	18/70747	0.00160418	0.0939849
111	GO:0060255	BP	regulation of macromolecule metabolic process	111/932	6296/70747	0.00173155	0.100048
24	GO:0045229	BP	external encapsulating structure organization	24/932	914/70747	0.00176755	0.100058
6	GO:0016762	MF	xyloglucan:xyloglucosyl transferase activity	6/932	96/70747	0.00174638	0.100058
5	GO:0045489	BP	pectin biosynthetic process	5/932	66/70747	0.00180729	0.101621
101	GO:0051171	BP	regulation of nitrogen compound metabolic process	101/932	5649/70747	0.00187739	0.104663
3	GO:0009439	BP	cyanate metabolic process	3/932	19/70747	0.00188639	0.104663
153	GO:0050794	BP	regulation of cellular process	153/932	9130/70747	0.00190916	0.10523
35	GO:0009628	BP	response to abiotic stimulus	35/932	1532/70747	0.00200329	0.108854
17	GO:0031975	CC	envelope	17/932	559/70747	0.0020139	0.108854
17	GO:0031967	CC	organelle envelope	17/932	559/70747	0.0020139	0.108854
23	GO:0071555	BP	cell wall organization	23/932	863/70747	0.00216193	0.116107
5	GO:0009833	BP	plant-type primary cell wall biogenesis	5/932	69/70747	0.00220056	0.117429
13	GO:0044036	BP	cell wall macromolecule metabolic process	13/932	390/70747	0.00228265	0.121038
54	GO:0006468	BP	protein phosphorylation	54/932	2693/70747	0.00247415	0.12229
2	GO:0043174	BP	nucleoside salvage	2/932	6/70747	0.00251062	0.12229
2	GO:0046368	BP	GDP-L-fucose metabolic process	2/932	6/70747	0.00251062	0.12229
2	GO:0042350	BP	GDP-L-fucose biosynthetic process	2/932	6/70747	0.00251062	0.12229
2	GO:0006166	BP	purine ribonucleoside salvage	2/932	6/70747	0.00251062	0.12229
23	GO:0005618	CC	cell wall	23/932	885/70747	0.00249518	0.12229
23	GO:0030312	CC	external encapsulating structure	23/932	885/70747	0.00249518	0.12229
4	GO:0005544	MF	calcium-dependent phospholipid binding	4/932	43/70747	0.00245609	0.12229
2	GO:0018812	MF	3-hydroxyacyl-CoA dehydratase activity	2/932	6/70747	0.00251062	0.12229
2	GO:0102158	MF	very-long-chain 3-hydroxyacyl-CoA dehydratase activity	2/932	6/70747	0.00251062	0.12229
2	GO:0102343	MF	3-hydroxy-arachidoyl-CoA dehydratase activity	2/932	6/70747	0.00251062	0.12229
2	GO:0102344	MF	3-hydroxy-behenoyl-CoA dehydratase activity	2/932	6/70747	0.00251062	0.12229
2	GO:0102345	MF	3-hydroxy-lignoceroyl-CoA dehydratase activity	2/932	6/70747	0.00251062	0.12229
2	GO:0080048	MF	GDP-D-glucose phosphorylase activity	2/932	6/70747	0.00251062	0.12229
7	GO:0090066	BP	regulation of anatomical structure size	7/932	140/70747	0.00266813	0.127281
7	GO:0032535	BP	regulation of cellular component size	7/932	140/70747	0.00266813	0.127281
4	GO:0031497	BP	chromatin assembly	4/932	44/70747	0.00267384	0.127281
14	GO:0005768	CC	endosome	14/932	445/70747	0.00267124	0.127281
61	GO:0016310	BP	phosphorylation	61/932	3128/70747	0.00285778	0.135268
3	GO:0015976	BP	carbon utilization	3/932	22/70747	0.00291125	0.137025
3	GO:0052546	BP	cell wall pectin metabolic process	3/932	23/70747	0.00331538	0.154313
16	GO:0038023	MF	signaling receptor activity	16/932	545/70747	0.003453	0.15983
2	GO:0046622	BP	positive regulation of organ growth	2/932	7/70747	0.0034842	0.160388
22	GO:0050790	BP	regulation of catalytic activity	22/932	871/70747	0.00398403	0.180423
3	GO:0016639	MF	oxidoreductase activity, acting on the CH-NH2 group of donors, NAD or NADP as acceptor	3/932	25/70747	0.00422244	0.187173
4	GO:0005884	CC	actin filament	4/932	50/70747	0.00426312	0.187981
19	GO:0019725	BP	cellular homeostasis	19/932	720/70747	0.00450261	0.193877
2	GO:0010289	BP	homogalacturonan biosynthetic process	2/932	8/70747	0.00460511	0.193877
2	GO:0048639	BP	positive regulation of developmental growth	2/932	8/70747	0.00460511	0.193877
2	GO:0010394	BP	homogalacturonan metabolic process	2/932	8/70747	0.00460511	0.193877
18	GO:0015267	MF	channel activity	18/932	650/70747	0.00457933	0.193877
18	GO:0022803	MF	passive transmembrane transporter activity	18/932	650/70747	0.00457933	0.193877
22	GO:0052689	MF	carboxylic ester hydrolase activity	22/932	886/70747	0.00458357	0.193877
2	GO:0045181	MF	glutamate synthase activity, NAD(P)H as acceptor	2/932	8/70747	0.00460511	0.193877
2	GO:0016040	MF	glutamate synthase (NADH) activity	2/932	8/70747	0.00460511	0.193877
3	GO:0030497	BP	fatty acid elongation	3/932	26/70747	0.00472687	0.197024
23	GO:0065009	BP	regulation of molecular function	23/932	926/70747	0.00504682	0.209318
4	GO:0009873	BP	ethylene-activated signaling pathway	4/932	53/70747	0.00525523	0.214772
4	GO:0047372	MF	acylglycerol lipase activity	4/932	53/70747	0.00525523	0.214772
9	GO:0010410	BP	hemicellulose metabolic process	9/932	243/70747	0.00529243	0.215243
5	GO:0019904	MF	protein domain specific binding	5/932	85/70747	0.00541041	0.218978
6	GO:0010411	BP	xyloglucan metabolic process	6/932	122/70747	0.00572199	0.228477
7	GO:0031146	BP	SCF-dependent proteasomal ubiquitin-dependent protein catabolic process	7/932	161/70747	0.00572693	0.228477
3	GO:0006821	BP	chloride transport	3/932	28/70747	0.00584095	0.230828
3	GO:0008381	MF	mechanosensitive ion channel activity	3/932	28/70747	0.00584095	0.230828
16	GO:0004857	MF	enzyme inhibitor activity	16/932	586/70747	0.00587065	0.230912
4	GO:0080167	BP	response to karrikin	4/932	55/70747	0.00599587	0.233644
50	GO:0006629	BP	lipid metabolic process	50/932	2565/70747	0.00614753	0.238444
8	GO:0004620	MF	phospholipase activity	8/932	206/70747	0.00633214	0.244473
10	GO:0009250	BP	glucan biosynthetic process	10/932	299/70747	0.00682514	0.261101
3	GO:1900424	BP	regulation of defense response to bacterium	3/932	30/70747	0.00709931	0.263774
2	GO:0072337	BP	modified amino acid transport	2/932	10/70747	0.00727283	0.263774
2	GO:1902476	BP	chloride transmembrane transport	2/932	10/70747	0.00727283	0.263774
2	GO:0055064	BP	chloride ion homeostasis	2/932	10/70747	0.00727283	0.263774
2	GO:1990573	BP	potassium ion import across plasma membrane	2/932	10/70747	0.00727283	0.263774
17	GO:0060089	MF	molecular transducer activity	17/932	634/70747	0.00714188	0.263774
5	GO:0000156	MF	phosphorelay response regulator activity	5/932	91/70747	0.00719468	0.263774
2	GO:0004425	MF	indole-3-glycerol-phosphate synthase activity	2/932	10/70747	0.00727283	0.263774
2	GO:0015377	MF	cation:chloride symporter activity	2/932	10/70747	0.00727283	0.263774
2	GO:0003849	MF	3-deoxy-7-phosphoheptulonate synthase activity	2/932	10/70747	0.00727283	0.263774
2	GO:0015379	MF	potassium:chloride symporter activity	2/932	10/70747	0.00727283	0.263774
11	GO:0016765	MF	transferase activity, transferring alkyl or aryl (other than methyl) groups	11/932	351/70747	0.00748377	0.270254
6	GO:0000155	MF	phosphorelay sensor kinase activity	6/932	130/70747	0.00773464	0.275748
6	GO:0140299	MF	small molecule sensor activity	6/932	130/70747	0.00773464	0.275748
24	GO:0000976	MF	transcription regulatory region sequence-specific DNA binding	24/932	1030/70747	0.00810059	0.285154
24	GO:0001067	MF	regulatory region nucleic acid binding	24/932	1030/70747	0.00810059	0.285154
4	GO:0009644	BP	response to high light intensity	4/932	60/70747	0.00814277	0.28544
26	GO:1990837	MF	sequence-specific double-stranded DNA binding	26/932	1145/70747	0.00824666	0.287877
15	GO:0005789	CC	endoplasmic reticulum membrane	15/932	556/70747	0.00836833	0.290912
4	GO:0045010	BP	actin nucleation	4/932	61/70747	0.0086251	0.294943
4	GO:0030838	BP	positive regulation of actin filament polymerization	4/932	61/70747	0.0086251	0.294943
30	GO:0003690	MF	double-stranded DNA binding	30/932	1394/70747	0.00882819	0.300661
6	GO:0015893	BP	drug transport	6/932	134/70747	0.00891222	0.301075
6	GO:0006855	BP	drug transmembrane transport	6/932	134/70747	0.00891222	0.301075
4	GO:0042537	BP	benzene-containing compound metabolic process	4/932	62/70747	0.00912571	0.305821
6	GO:0006857	BP	oligopeptide transport	6/932	135/70747	0.00922557	0.307936
4	GO:0030148	BP	sphingolipid biosynthetic process	4/932	63/70747	0.00964487	0.320654
6	GO:0016775	MF	phosphotransferase activity, nitrogenous group as acceptor	6/932	137/70747	0.00987573	0.325744
6	GO:0004673	MF	protein histidine kinase activity	6/932	137/70747	0.00987573	0.325744
3	GO:0019206	MF	nucleoside kinase activity	3/932	34/70747	0.0100651	0.330688
2	GO:0050982	BP	detection of mechanical stimulus	2/932	12/70747	0.0104824	0.341718
2	GO:0006884	BP	cell volume homeostasis	2/932	12/70747	0.0104824	0.341718
3	GO:0009696	BP	salicylic acid metabolic process	3/932	35/70747	0.0109026	0.346262
3	GO:0016584	BP	nucleosome positioning	3/932	35/70747	0.0109026	0.346262
4	GO:0019203	MF	carbohydrate phosphatase activity	4/932	65/70747	0.0107398	0.346262
3	GO:0080032	MF	methyl jasmonate esterase activity	3/932	35/70747	0.0109026	0.346262
3	GO:0031492	MF	nucleosomal DNA binding	3/932	35/70747	0.0109026	0.346262
3	GO:0080031	MF	methyl salicylate esterase activity	3/932	35/70747	0.0109026	0.346262
6	GO:0019205	MF	nucleobase-containing compound kinase activity	6/932	140/70747	0.0109111	0.346262
27	GO:0016829	MF	lyase activity	27/932	1231/70747	0.0109629	0.346594
4	GO:1902905	BP	positive regulation of supramolecular fiber organization	4/932	66/70747	0.0113161	0.352441
4	GO:0051495	BP	positive regulation of cytoskeleton organization	4/932	66/70747	0.0113161	0.352441
4	GO:0032273	BP	positive regulation of protein polymerization	4/932	66/70747	0.0113161	0.352441
6	GO:0016682	MF	oxidoreductase activity, acting on diphenols and related substances as donors, oxygen as acceptor	6/932	142/70747	0.0116426	0.361265
3	GO:0031977	CC	thylakoid lumen	3/932	36/70747	0.0117791	0.364152
4	GO:0006333	BP	chromatin assembly or disassembly	4/932	67/70747	0.0119119	0.365561
8	GO:0043086	BP	negative regulation of catalytic activity	8/932	231/70747	0.0121273	0.366155
2	GO:2000580	BP	regulation of ATP-dependent microtubule motor activity, plus-end-directed	2/932	13/70747	0.0122809	0.366155
2	GO:2000582	BP	positive regulation of ATP-dependent microtubule motor activity, plus-end-directed	2/932	13/70747	0.0122809	0.366155
2	GO:1900425	BP	negative regulation of defense response to bacterium	2/932	13/70747	0.0122809	0.366155
2	GO:2000574	BP	regulation of microtubule motor activity	2/932	13/70747	0.0122809	0.366155
2	GO:2000576	BP	positive regulation of microtubule motor activity	2/932	13/70747	0.0122809	0.366155
2	GO:0051959	MF	dynein light intermediate chain binding	2/932	13/70747	0.0122809	0.366155
2	GO:0045505	MF	dynein intermediate chain binding	2/932	13/70747	0.0122809	0.366155
1	GO:0043692	BP	monoterpene metabolic process	1/932	1/70747	0.0131737	0.384562
1	GO:0043693	BP	monoterpene biosynthetic process	1/932	1/70747	0.0131737	0.384562
1	GO:0034007	MF	S-linalool synthase activity	1/932	1/70747	0.0131737	0.384562
20	GO:0005623	CC	obsolete cell	20/932	839/70747	0.0132669	0.385937
2	GO:0007204	BP	positive regulation of cytosolic calcium ion concentration	2/932	14/70747	0.0142037	0.397989
2	GO:0019673	BP	GDP-mannose metabolic process	2/932	14/70747	0.0142037	0.397989
2	GO:0097553	BP	calcium ion transmembrane import into cytosol	2/932	14/70747	0.0142037	0.397989
2	GO:0051209	BP	release of sequestered calcium ion into cytosol	2/932	14/70747	0.0142037	0.397989
2	GO:0051282	BP	regulation of sequestering of calcium ion	2/932	14/70747	0.0142037	0.397989
2	GO:0051283	BP	negative regulation of sequestering of calcium ion	2/932	14/70747	0.0142037	0.397989
2	GO:0060401	BP	cytosolic calcium ion transport	2/932	14/70747	0.0142037	0.397989
2	GO:0060402	BP	calcium ion transport into cytosol	2/932	14/70747	0.0142037	0.397989
2	GO:0015930	MF	glutamate synthase activity	2/932	14/70747	0.0142037	0.397989
2	GO:0004340	MF	glucokinase activity	2/932	14/70747	0.0142037	0.397989
2	GO:0019158	MF	mannokinase activity	2/932	14/70747	0.0142037	0.397989
8	GO:0044092	BP	negative regulation of molecular function	8/932	240/70747	0.0149526	0.417576
4	GO:0043650	BP	dicarboxylic acid biosynthetic process	4/932	72/70747	0.0151913	0.422832
6	GO:0009073	BP	aromatic amino acid family biosynthetic process	6/932	152/70747	0.0158232	0.437514
6	GO:0009312	BP	oligosaccharide biosynthetic process	6/932	152/70747	0.0158232	0.437514
29	GO:0005506	MF	iron ion binding	29/932	1376/70747	0.0159684	0.440078
2	GO:0046620	BP	regulation of organ growth	2/932	15/70747	0.0162472	0.444832
2	GO:0015296	MF	anion:cation symporter activity	2/932	15/70747	0.0162472	0.444832
7	GO:0009072	BP	aromatic amino acid family metabolic process	7/932	199/70747	0.0169876	0.462085
77	GO:0044281	BP	small molecule metabolic process	77/932	4453/70747	0.0172016	0.464887
4	GO:0048638	BP	regulation of developmental growth	4/932	75/70747	0.0174062	0.465908
3	GO:0010112	BP	regulation of systemic acquired resistance	3/932	42/70747	0.0178726	0.472356
2	GO:0006591	BP	ornithine metabolic process	2/932	16/70747	0.0184078	0.481939
2	GO:0005536	MF	glucose binding	2/932	16/70747	0.0184078	0.481939
3	GO:0004089	MF	carbonate dehydratase activity	3/932	43/70747	0.0190288	0.495105
3	GO:0080030	MF	methyl indole-3-acetate esterase activity	3/932	43/70747	0.0190288	0.495105
7	GO:0044242	BP	cellular lipid catabolic process	7/932	204/70747	0.0191765	0.4974
6	GO:0042445	BP	hormone metabolic process	6/932	159/70747	0.0193024	0.499123
93	GO:0006464	BP	cellular protein modification process	93/932	5553/70747	0.0195781	0.50311
93	GO:0036211	BP	protein modification process	93/932	5553/70747	0.0195781	0.50311
7	GO:0009415	BP	response to water	7/932	205/70747	0.0196368	0.50311
3	GO:0031936	BP	negative regulation of chromatin silencing	3/932	44/70747	0.0202256	0.516615
5	GO:0009642	BP	response to light intensity	5/932	118/70747	0.0203273	0.517635
4	GO:0060968	BP	regulation of gene silencing	4/932	79/70747	0.0206576	0.520346
2	GO:0052325	BP	cell wall pectin biosynthetic process	2/932	17/70747	0.0206822	0.520346
2	GO:0016730	MF	oxidoreductase activity, acting on iron-sulfur proteins as donors	2/932	17/70747	0.0206822	0.520346
2	GO:0051538	MF	3 iron, 4 sulfur cluster binding	2/932	17/70747	0.0206822	0.520346
8	GO:0031461	CC	cullin-RING ubiquitin ligase complex	8/932	256/70747	0.0211073	0.529452
3	GO:0009581	BP	detection of external stimulus	3/932	45/70747	0.0214628	0.535164
3	GO:0009582	BP	detection of abiotic stimulus	3/932	45/70747	0.0214628	0.535164
7	GO:0006875	BP	cellular metal ion homeostasis	7/932	209/70747	0.0215554	0.535878
11	GO:0099512	CC	supramolecular fiber	11/932	395/70747	0.0220289	0.542818
11	GO:0099513	CC	polymeric cytoskeletal fiber	11/932	395/70747	0.0220289	0.542818
11	GO:0099081	CC	supramolecular polymer	11/932	395/70747	0.0220289	0.542818
16	GO:0031982	CC	vesicle	16/932	652/70747	0.0222124	0.5442
48	GO:0043565	MF	sequence-specific DNA binding	48/932	2603/70747	0.0222149	0.5442
4	GO:0002239	BP	response to oomycetes	4/932	81/70747	0.0224137	0.547469
12	GO:0008514	MF	organic anion transmembrane transporter activity	12/932	460/70747	0.0225337	0.5488
3	GO:0018958	BP	phenol-containing compound metabolic process	3/932	46/70747	0.0227405	0.552232
8	GO:0042440	BP	pigment metabolic process	8/932	260/70747	0.0228905	0.554266
14	GO:0008652	BP	cellular amino acid biosynthetic process	14/932	562/70747	0.0232732	0.555157
9	GO:0010393	BP	galacturonan metabolic process	9/932	311/70747	0.0232783	0.555157
9	GO:0016054	BP	organic acid catabolic process	9/932	311/70747	0.0232783	0.555157
9	GO:0046395	BP	carboxylic acid catabolic process	9/932	311/70747	0.0232783	0.555157
9	GO:0045488	BP	pectin metabolic process	9/932	311/70747	0.0232783	0.555157
4	GO:0008300	BP	isoprenoid catabolic process	4/932	82/70747	0.0233248	0.555157
83	GO:0006793	BP	phosphorus metabolic process	83/932	4944/70747	0.0235162	0.55798
3	GO:0042273	BP	ribosomal large subunit biogenesis	3/932	47/70747	0.0240588	0.55798
423	GO:0008152	BP	metabolic process	423/932	29546/70747	0.0250726	0.55798
7	GO:0001101	BP	response to acid chemical	7/932	216/70747	0.0252186	0.55798
2	GO:0009735	BP	response to cytokinin	2/932	19/70747	0.0255587	0.55798
2	GO:0045824	BP	negative regulation of innate immune response	2/932	19/70747	0.0255587	0.55798
2	GO:0009445	BP	putrescine metabolic process	2/932	19/70747	0.0255587	0.55798
2	GO:0009446	BP	putrescine biosynthetic process	2/932	19/70747	0.0255587	0.55798
1	GO:1990074	BP	polyuridylation-dependent mRNA catabolic process	1/932	2/70747	0.026174	0.55798
1	GO:0032504	BP	multicellular organism reproduction	1/932	2/70747	0.026174	0.55798
1	GO:0032055	BP	negative regulation of translation in response to stress	1/932	2/70747	0.026174	0.55798
1	GO:0031155	BP	regulation of reproductive fruiting body development	1/932	2/70747	0.026174	0.55798
1	GO:0002130	BP	wobble position ribose methylation	1/932	2/70747	0.026174	0.55798
1	GO:0002131	BP	wobble position cytosine ribose methylation	1/932	2/70747	0.026174	0.55798
1	GO:0002132	BP	wobble position uridine ribose methylation	1/932	2/70747	0.026174	0.55798
1	GO:0043555	BP	regulation of translation in response to stress	1/932	2/70747	0.026174	0.55798
1	GO:0070989	BP	oxidative demethylation	1/932	2/70747	0.026174	0.55798
1	GO:0035511	BP	oxidative DNA demethylation	1/932	2/70747	0.026174	0.55798
1	GO:0075260	BP	regulation of spore-bearing organ development	1/932	2/70747	0.026174	0.55798
1	GO:0071528	BP	tRNA re-export from nucleus	1/932	2/70747	0.026174	0.55798
3	GO:0015108	MF	chloride transmembrane transporter activity	3/932	47/70747	0.0240588	0.55798
8	GO:0022836	MF	gated channel activity	8/932	264/70747	0.024777	0.55798
3	GO:0005381	MF	iron ion transmembrane transporter activity	3/932	48/70747	0.0254176	0.55798
2	GO:0004435	MF	phosphatidylinositol phospholipase C activity	2/932	19/70747	0.0255587	0.55798
6	GO:0016679	MF	oxidoreductase activity, acting on diphenols and related substances as donors	6/932	170/70747	0.025765	0.55798
5	GO:0008422	MF	beta-glucosidase activity	5/932	126/70747	0.0260808	0.55798
1	GO:0051747	MF	cytosine C-5 DNA demethylase activity	1/932	2/70747	0.026174	0.55798
1	GO:0103053	MF	1-ethyladenine demethylase activity	1/932	2/70747	0.026174	0.55798
1	GO:0034008	MF	R-linalool synthase activity	1/932	2/70747	0.026174	0.55798
1	GO:0009029	MF	tetraacyldisaccharide 4'-kinase activity	1/932	2/70747	0.026174	0.55798
1	GO:0050220	MF	prostaglandin-E synthase activity	1/932	2/70747	0.026174	0.55798
1	GO:0047710	MF	bis(5'-adenosyl)-triphosphatase activity	1/932	2/70747	0.026174	0.55798
1	GO:0051750	MF	delta3,5-delta2,4-dienoyl-CoA isomerase activity	1/932	2/70747	0.026174	0.55798
1	GO:0003848	MF	2-amino-4-hydroxy-6-hydroxymethyldihydropteridine diphosphokinase activity	1/932	2/70747	0.026174	0.55798
1	GO:0035514	MF	DNA demethylase activity	1/932	2/70747	0.026174	0.55798
1	GO:0004156	MF	dihydropteroate synthase activity	1/932	2/70747	0.026174	0.55798
1	GO:0043734	MF	DNA-N1-methyladenine dioxygenase activity	1/932	2/70747	0.026174	0.55798
6	GO:0006576	BP	cellular biogenic amine metabolic process	6/932	171/70747	0.0264156	0.561701
14	GO:0097708	CC	intracellular vesicle	14/932	578/70747	0.026766	0.566277
14	GO:0031410	CC	cytoplasmic vesicle	14/932	578/70747	0.026766	0.566277
27	GO:0016798	MF	hydrolase activity, acting on glycosyl bonds	27/932	1317/70747	0.0268571	0.566774
6	GO:0042594	BP	response to starvation	6/932	173/70747	0.0277493	0.576642
6	GO:0044106	BP	cellular amine metabolic process	6/932	173/70747	0.0277493	0.576642
8	GO:0009308	BP	amine metabolic process	8/932	270/70747	0.0278066	0.576642
8	GO:0098656	BP	anion transmembrane transport	8/932	270/70747	0.0278066	0.576642
27	GO:0016758	MF	transferase activity, transferring hexosyl groups	27/932	1328/70747	0.0277873	0.576642
2	GO:0009612	BP	response to mechanical stimulus	2/932	20/70747	0.0281544	0.577396
2	GO:0009850	BP	auxin metabolic process	2/932	20/70747	0.0281544	0.577396
4	GO:0030833	BP	regulation of actin filament polymerization	4/932	87/70747	0.0282149	0.577396
4	GO:0009225	BP	nucleotide-sugar metabolic process	4/932	87/70747	0.0282149	0.577396
3	GO:0060969	BP	negative regulation of gene silencing	3/932	50/70747	0.0282564	0.577396
2	GO:0052691	MF	UDP-arabinopyranose mutase activity	2/932	20/70747	0.0281544	0.577396
7	GO:0010817	BP	regulation of hormone levels	7/932	222/70747	0.0286799	0.584535
25	GO:0004553	MF	hydrolase activity, hydrolyzing O-glycosyl compounds	25/932	1210/70747	0.0293383	0.593711
15	GO:0006820	BP	anion transport	15/932	616/70747	0.0300386	0.602489
4	GO:0006595	BP	polyamine metabolic process	4/932	89/70747	0.0303288	0.602489
2	GO:0006537	BP	glutamate biosynthetic process	2/932	21/70747	0.0308508	0.602489
2	GO:0098781	BP	ncRNA transcription	2/932	21/70747	0.0308508	0.602489
2	GO:0001678	BP	cellular glucose homeostasis	2/932	21/70747	0.0308508	0.602489
2	GO:0050777	BP	negative regulation of immune response	2/932	21/70747	0.0308508	0.602489
2	GO:0055081	BP	anion homeostasis	2/932	21/70747	0.0308508	0.602489
2	GO:0055083	BP	monovalent inorganic anion homeostasis	2/932	21/70747	0.0308508	0.602489
2	GO:0015140	MF	malate transmembrane transporter activity	2/932	21/70747	0.0308508	0.602489
2	GO:0042132	MF	fructose 1,6-bisphosphate 1-phosphatase activity	2/932	21/70747	0.0308508	0.602489
2	GO:0015556	MF	C4-dicarboxylate transmembrane transporter activity	2/932	21/70747	0.0308508	0.602489
2	GO:0010436	MF	carotenoid dioxygenase activity	2/932	21/70747	0.0308508	0.602489
3	GO:1905268	BP	negative regulation of chromatin organization	3/932	52/70747	0.0312563	0.60477
3	GO:0006536	BP	glutamate metabolic process	3/932	52/70747	0.0312563	0.60477
3	GO:0045815	BP	positive regulation of gene expression, epigenetic	3/932	52/70747	0.0312563	0.60477
3	GO:0047262	MF	polygalacturonate 4-alpha-galacturonosyltransferase activity	3/932	52/70747	0.0312563	0.60477
4	GO:0016759	MF	cellulose synthase activity	4/932	90/70747	0.0314198	0.605137
4	GO:0016760	MF	cellulose synthase (UDP-forming) activity	4/932	90/70747	0.0314198	0.605137
36	GO:0016757	MF	transferase activity, transferring glycosyl groups	36/932	1912/70747	0.032443	0.623411
4	GO:0032271	BP	regulation of protein polymerization	4/932	92/70747	0.0336702	0.645512
3	GO:0050145	MF	nucleoside monophosphate kinase activity	3/932	54/70747	0.0344163	0.65831
5	GO:0006006	BP	glucose metabolic process	5/932	136/70747	0.0346087	0.660188
4	GO:0110053	BP	regulation of actin filament organization	4/932	93/70747	0.0348297	0.660188
4	GO:0030832	BP	regulation of actin filament length	4/932	93/70747	0.0348297	0.660188
4	GO:0008064	BP	regulation of actin polymerization or depolymerization	4/932	93/70747	0.0348297	0.660188
4	GO:0055074	BP	calcium ion homeostasis	4/932	94/70747	0.0360121	0.662501
4	GO:0006874	BP	cellular calcium ion homeostasis	4/932	94/70747	0.0360121	0.662501
3	GO:0031935	BP	regulation of chromatin silencing	3/932	55/70747	0.036056	0.662501
3	GO:0042761	BP	very long-chain fatty acid biosynthetic process	3/932	55/70747	0.036056	0.662501
5	GO:0051493	BP	regulation of cytoskeleton organization	5/932	138/70747	0.0364979	0.662501
2	GO:0002683	BP	negative regulation of immune system process	2/932	23/70747	0.0365333	0.662501
2	GO:0033499	BP	galactose catabolic process via UDP-galactose	2/932	23/70747	0.0365333	0.662501
2	GO:0046247	BP	terpene catabolic process	2/932	23/70747	0.0365333	0.662501
2	GO:0016121	BP	carotene catabolic process	2/932	23/70747	0.0365333	0.662501
2	GO:0033356	BP	UDP-L-arabinose metabolic process	2/932	23/70747	0.0365333	0.662501
2	GO:0030286	CC	dynein complex	2/932	23/70747	0.0365333	0.662501
6	GO:0071949	MF	FAD binding	6/932	184/70747	0.0358775	0.662501
3	GO:0031491	MF	nucleosome binding	3/932	55/70747	0.036056	0.662501
2	GO:0004645	MF	1,4-alpha-oligoglucan phosphorylase activity	2/932	23/70747	0.0365333	0.662501
2	GO:0004805	MF	trehalose-phosphatase activity	2/932	23/70747	0.0365333	0.662501
2	GO:0004834	MF	tryptophan synthase activity	2/932	23/70747	0.0365333	0.662501
10	GO:0055065	BP	metal ion homeostasis	10/932	383/70747	0.0382725	0.671487
1	GO:0033521	BP	phytyl diphosphate biosynthetic process	1/932	3/70747	0.0390033	0.671487
1	GO:0048363	BP	mucilage pectin metabolic process	1/932	3/70747	0.0390033	0.671487
1	GO:0010246	BP	rhamnogalacturonan I biosynthetic process	1/932	3/70747	0.0390033	0.671487
1	GO:0019265	BP	glycine biosynthetic process, by transamination of glyoxylate	1/932	3/70747	0.0390033	0.671487
1	GO:0000455	BP	enzyme-directed rRNA pseudouridine synthesis	1/932	3/70747	0.0390033	0.671487
1	GO:0048358	BP	mucilage pectin biosynthetic process	1/932	3/70747	0.0390033	0.671487
1	GO:0033353	BP	S-adenosylmethionine cycle	1/932	3/70747	0.0390033	0.671487
1	GO:0010395	BP	rhamnogalacturonan I metabolic process	1/932	3/70747	0.0390033	0.671487
1	GO:0033519	BP	phytyl diphosphate metabolic process	1/932	3/70747	0.0390033	0.671487
1	GO:0006386	BP	termination of RNA polymerase III transcription	1/932	3/70747	0.0390033	0.671487
3	GO:0000038	BP	very long-chain fatty acid metabolic process	3/932	57/70747	0.0394536	0.671487
2	GO:0055075	BP	potassium ion homeostasis	2/932	24/70747	0.0395134	0.671487
2	GO:0045487	BP	gibberellin catabolic process	2/932	24/70747	0.0395134	0.671487
2	GO:0032781	BP	positive regulation of ATPase activity	2/932	24/70747	0.0395134	0.671487
2	GO:0032102	BP	negative regulation of response to external stimulus	2/932	24/70747	0.0395134	0.671487
2	GO:0002832	BP	negative regulation of response to biotic stimulus	2/932	24/70747	0.0395134	0.671487
6	GO:0005347	MF	ATP transmembrane transporter activity	6/932	187/70747	0.0383329	0.671487
4	GO:0016597	MF	amino acid binding	4/932	96/70747	0.0384458	0.671487
1	GO:0004760	MF	serine-pyruvate transaminase activity	1/932	3/70747	0.0390033	0.671487
1	GO:0102067	MF	geranylgeranyl diphosphate reductase activity	1/932	3/70747	0.0390033	0.671487
1	GO:0004635	MF	phosphoribosyl-AMP cyclohydrolase activity	1/932	3/70747	0.0390033	0.671487
2	GO:0051879	MF	Hsp90 protein binding	2/932	24/70747	0.0395134	0.671487
2	GO:0003978	MF	UDP-glucose 4-epimerase activity	2/932	24/70747	0.0395134	0.671487
2	GO:0004652	MF	polynucleotide adenylyltransferase activity	2/932	24/70747	0.0395134	0.671487
2	GO:0052634	MF	C-19 gibberellin 2-beta-dioxygenase activity	2/932	24/70747	0.0395134	0.671487
4	GO:0031334	BP	positive regulation of protein-containing complex assembly	4/932	97/70747	0.0396971	0.67205
6	GO:0070838	BP	divalent metal ion transport	6/932	189/70747	0.0400278	0.67205
6	GO:0000295	MF	adenine nucleotide transmembrane transporter activity	6/932	189/70747	0.0400278	0.67205
6	GO:0005346	MF	purine ribonucleotide transmembrane transporter activity	6/932	189/70747	0.0400278	0.67205
6	GO:0015215	MF	nucleotide transmembrane transporter activity	6/932	189/70747	0.0400278	0.67205
6	GO:0015216	MF	purine nucleotide transmembrane transporter activity	6/932	189/70747	0.0400278	0.67205
10	GO:0046527	MF	glucosyltransferase activity	10/932	388/70747	0.0403633	0.676327
9	GO:0097435	BP	supramolecular fiber organization	9/932	317/70747	0.0406932	0.67972
9	GO:0055082	BP	cellular chemical homeostasis	9/932	318/70747	0.040953	0.67972
4	GO:0006665	BP	sphingolipid metabolic process	4/932	98/70747	0.0409714	0.67972
4	GO:1902903	BP	regulation of supramolecular fiber organization	4/932	98/70747	0.0409714	0.67972
6	GO:0042910	MF	xenobiotic transmembrane transporter activity	6/932	190/70747	0.0408927	0.67972
3	GO:0009694	BP	jasmonic acid metabolic process	3/932	58/70747	0.0412111	0.682345
5	GO:0019684	BP	photosynthesis, light reaction	5/932	143/70747	0.0414938	0.68567
6	GO:0031667	BP	response to nutrient levels	6/932	191/70747	0.0417694	0.688867
12	GO:0044282	BP	small molecule catabolic process	12/932	489/70747	0.0418662	0.689107
70	GO:0016773	MF	phosphotransferase activity, alcohol group as acceptor	70/932	4174/70747	0.0419942	0.689857
12	GO:1901607	BP	alpha-amino acid biosynthetic process	12/932	490/70747	0.0421446	0.690974
2	GO:0043101	BP	purine-containing compound salvage	2/932	25/70747	0.0425821	0.691382
2	GO:0045041	BP	protein import into mitochondrial intermembrane space	2/932	25/70747	0.0425821	0.691382
2	GO:0042593	BP	glucose homeostasis	2/932	25/70747	0.0425821	0.691382
2	GO:0016841	MF	ammonia-lyase activity	2/932	25/70747	0.0425821	0.691382
2	GO:0004629	MF	phospholipase C activity	2/932	25/70747	0.0425821	0.691382
3	GO:0045910	BP	negative regulation of DNA recombination	3/932	59/70747	0.0430075	0.694367
3	GO:0030261	BP	chromosome condensation	3/932	59/70747	0.0430075	0.694367
10	GO:0006720	BP	isoprenoid metabolic process	10/932	394/70747	0.043079	0.694367
16	GO:0048878	BP	chemical homeostasis	16/932	706/70747	0.0432061	0.69478
6	GO:0072511	BP	divalent inorganic cation transport	6/932	193/70747	0.0435581	0.699099
4	GO:0044089	BP	positive regulation of cellular component biogenesis	4/932	101/70747	0.044932	0.71703
2	GO:0016559	BP	peroxisome fission	2/932	26/70747	0.0457367	0.724578
16	GO:1901605	BP	alpha-amino acid metabolic process	16/932	721/70747	0.0458116	0.724578
31	GO:0044283	BP	small molecule biosynthetic process	31/932	1621/70747	0.045924	0.724578
2	GO:0016847	MF	1-aminocyclopropane-1-carboxylate synthase activity	2/932	26/70747	0.0457367	0.724578
37	GO:0048518	BP	positive regulation of biological process	37/932	2012/70747	0.0462787	0.728237
6	GO:0009414	BP	response to water deprivation	6/932	196/70747	0.0463297	0.728237
16	GO:0008509	MF	anion transmembrane transporter activity	16/932	725/70747	0.0466549	0.731976
5	GO:0031098	BP	stress-activated protein kinase signaling cascade	5/932	148/70747	0.0468829	0.734177
10	GO:0044093	BP	positive regulation of molecular function	10/932	402/70747	0.0470541	0.735484
6	GO:0015605	MF	organophosphate ester transmembrane transporter activity	6/932	197/70747	0.0472773	0.737597
3	GO:0006323	BP	DNA packaging	3/932	62/70747	0.0486272	0.746274
2	GO:0051238	BP	sequestering of metal ion	2/932	27/70747	0.0489744	0.746274
2	GO:0006880	BP	intracellular sequestering of iron ion	2/932	27/70747	0.0489744	0.746274
2	GO:0097577	BP	sequestering of iron ion	2/932	27/70747	0.0489744	0.746274
2	GO:0008361	BP	regulation of cell size	2/932	27/70747	0.0489744	0.746274
2	GO:0009638	BP	phototropism	2/932	27/70747	0.0489744	0.746274
2	GO:0008865	MF	fructokinase activity	2/932	27/70747	0.0489744	0.746274
2	GO:0004017	MF	adenylate kinase activity	2/932	27/70747	0.0489744	0.746274
2	GO:0042973	MF	glucan endo-1,3-beta-D-glucosidase activity	2/932	27/70747	0.0489744	0.746274
