# Supplementary material for: Overdominant expression of related genes of ion homeostasis improves K+ content advantage in hybrid tobacco leaves
Source: BMC Plant Biol. 2022 Jul 12;22:335. doi: 10.1186/s12870-022-03719-1 (PMC9277951; doi:10.1186/s12870-022-03719-1)
Supplement: Supplementary file 8 — Additional file 8. Go Enrichment of up-regulated overdominant expression in H hybrid and down-regulated overdominant gene in L hybrid. [file 12870_2022_3719_MOESM8_ESM.xlsx]

## Sheet: Table S9
Go Enrichment of up-regulated overdominant expression in H hybrid and down-regulated overdominant gene in L hybrid
Number	GO ID	Term Type	Description	Ratio_in_study	Ratio_in_pop	Pvalue	Padjust
5	GO:0016722	MF	oxidoreductase activity, oxidizing metal ions	5/60	119/70747	6.27e-08	0.000175206
5	GO:0016724	MF	oxidoreductase activity, oxidizing metal ions, oxygen as acceptor	5/60	119/70747	6.27e-08	0.000175206
5	GO:0004322	MF	ferroxidase activity	5/60	119/70747	6.27e-08	0.000175206
5	GO:0006826	BP	iron ion transport	5/60	162/70747	2.92e-07	0.00061131
5	GO:0055072	BP	iron ion homeostasis	5/60	178/70747	4.65e-07	0.000779527
5	GO:0055076	BP	transition metal ion homeostasis	5/60	251/70747	2.52e-06	0.00344264
5	GO:0000041	BP	transition metal ion transport	5/60	258/70747	2.88e-06	0.00344264
7	GO:0005618	CC	cell wall	7/60	885/70747	1.02e-05	0.00946066
7	GO:0030312	CC	external encapsulating structure	7/60	885/70747	1.02e-05	0.00946066
5	GO:0055065	BP	metal ion homeostasis	5/60	383/70747	1.94e-05	0.0162303
5	GO:0005507	MF	copper ion binding	5/60	422/70747	3.08e-05	0.0234213
5	GO:0055080	BP	cation homeostasis	5/60	492/70747	6.35e-05	0.04095
12	GO:0005886	CC	plasma membrane	12/60	3779/70747	6.73e-05	0.04095
5	GO:0098771	BP	inorganic ion homeostasis	5/60	503/70747	7.05e-05	0.04095
6	GO:0030001	BP	metal ion transport	6/60	828/70747	7.38e-05	0.04095
5	GO:0050801	BP	ion homeostasis	5/60	519/70747	8.16e-05	0.04095
10	GO:0006468	BP	protein phosphorylation	10/60	2693/70747	8.31e-05	0.04095
3	GO:0046910	MF	pectinesterase inhibitor activity	3/60	142/70747	0.000249111	0.109845
10	GO:0016310	BP	phosphorylation	10/60	3128/70747	0.000279967	0.117278
5	GO:0048878	BP	chemical homeostasis	5/60	706/70747	0.000338751	0.135146
5	GO:0009506	CC	plasmodesma	5/60	742/70747	0.000424717	0.144079
5	GO:0070161	CC	anchoring junction	5/60	744/70747	0.000429933	0.144079
5	GO:0030054	CC	cell junction	5/60	744/70747	0.000429933	0.144079
5	GO:0005911	CC	cell-cell junction	5/60	744/70747	0.000429933	0.144079
3	GO:0048589	BP	developmental growth	3/60	203/70747	0.000706103	0.219101
3	GO:0045330	MF	aspartyl esterase activity	3/60	219/70747	0.000879044	0.263022
3	GO:0045490	BP	pectin catabolic process	3/60	242/70747	0.00117138	0.338407
3	GO:0042545	BP	cell wall modification	3/60	264/70747	0.00150239	0.419567
6	GO:0006812	BP	cation transport	6/60	1494/70747	0.00166309	0.43731
3	GO:0040007	BP	growth	3/60	274/70747	0.00167032	0.43731
2	GO:0009932	BP	cell tip growth	2/60	77/70747	0.00198655	0.504342
11	GO:0006796	BP	phosphate-containing compound metabolic process	11/60	4867/70747	0.00239019	0.541635
3	GO:0045488	BP	pectin metabolic process	3/60	311/70747	0.00239204	0.541635
3	GO:0010393	BP	galacturonan metabolic process	3/60	311/70747	0.00239204	0.541635
3	GO:0009505	CC	plant-type cell wall	3/60	311/70747	0.00239204	0.541635
3	GO:0030599	MF	pectinesterase activity	3/60	317/70747	0.00252455	0.543142
10	GO:0016773	MF	phosphotransferase activity, alcohol group as acceptor	10/60	4174/70747	0.00252835	0.543142
6	GO:0042592	BP	homeostatic process	6/60	1636/70747	0.00261656	0.548038
11	GO:0006793	BP	phosphorus metabolic process	11/60	4944/70747	0.00270085	0.551897
7	GO:0065008	BP	regulation of biological quality	7/60	2243/70747	0.00283989	0.566491
3	GO:0004675	MF	transmembrane receptor protein serine/threonine kinase activity	3/60	347/70747	0.00325503	0.630794
1	GO:0070548	MF	L-glutamine aminotransferase activity	1/60	4/70747	0.00338813	0.630794
1	GO:0004360	MF	glutamine-fructose-6-phosphate transaminase (isomerizing) activity	1/60	4/70747	0.00338813	0.630794
3	GO:0019199	MF	transmembrane receptor protein kinase activity	3/60	356/70747	0.00349682	0.636878
5	GO:0030234	MF	enzyme regulator activity	5/60	1215/70747	0.00370823	0.661013
9	GO:0004672	MF	protein kinase activity	9/60	3739/70747	0.0040901	0.713892
3	GO:0004888	MF	transmembrane signaling receptor activity	3/60	404/70747	0.00497105	0.849948
1	GO:0031262	CC	Ndc80 complex	1/60	6/70747	0.00507796	0.850863
4	GO:0016052	BP	carbohydrate catabolic process	4/60	820/70747	0.00522807	0.858839
5	GO:0098772	MF	molecular function regulator	5/60	1355/70747	0.00585308	0.925228
4	GO:0071555	BP	cell wall organization	4/60	863/70747	0.00624632	0.954936
3	GO:0048046	CC	apoplast	3/60	441/70747	0.00632853	0.954936
11	GO:0006464	BP	cellular protein modification process	11/60	5553/70747	0.00649694	0.954936
11	GO:0036211	BP	protein modification process	11/60	5553/70747	0.00649694	0.954936
7	GO:0004674	MF	protein serine/threonine kinase activity	7/60	2646/70747	0.00694222	1
4	GO:0045229	BP	external encapsulating structure organization	4/60	914/70747	0.00761576	1
2	GO:0009826	BP	unidimensional cell growth	2/60	154/70747	0.00767086	1
6	GO:0006811	BP	ion transport	6/60	2082/70747	0.00833385	1
1	GO:0019310	BP	inositol catabolic process	1/60	10/70747	0.00844917	1
1	GO:0050113	MF	inositol oxygenase activity	1/60	10/70747	0.00844917	1
2	GO:0060560	BP	developmental growth involved in morphogenesis	2/60	165/70747	0.00875734	1
4	GO:0071554	BP	cell wall organization or biogenesis	4/60	962/70747	0.00907352	1
18	GO:0065007	BP	biological regulation	18/60	11836/70747	0.0091417	1
3	GO:0000272	BP	polysaccharide catabolic process	3/60	509/70747	0.00935286	1
1	GO:0009803	BP	cinnamic acid metabolic process	1/60	12/70747	0.0101306	1
1	GO:0009800	BP	cinnamic acid biosynthetic process	1/60	12/70747	0.0101306	1
1	GO:0045548	MF	phenylalanine ammonia-lyase activity	1/60	12/70747	0.0101306	1
1	GO:0008195	MF	phosphatidate phosphatase activity	1/60	13/70747	0.0109702	1
3	GO:0038023	MF	signaling receptor activity	3/60	545/70747	0.0112422	1
1	GO:1902584	BP	positive regulation of response to water deprivation	1/60	14/70747	0.0118091	1
1	GO:0090332	BP	stomatal closure	1/60	15/70747	0.0126474	1
15	GO:0016020	CC	membrane	15/60	9515/70747	0.0133998	1
7	GO:0005975	BP	carbohydrate metabolic process	7/60	3007/70747	0.0134293	1
3	GO:0004857	MF	enzyme inhibitor activity	3/60	586/70747	0.0136442	1
10	GO:0016301	MF	kinase activity	10/60	5339/70747	0.0137677	1
1	GO:0080186	BP	developmental vegetative growth	1/60	17/70747	0.0143218	1
1	GO:0000777	CC	condensed chromosome kinetochore	1/60	17/70747	0.0143218	1
3	GO:0060089	MF	molecular transducer activity	3/60	634/70747	0.0168008	1
2	GO:0016049	BP	cell growth	2/60	236/70747	0.0172728	1
2	GO:0000902	BP	cell morphogenesis	2/60	242/70747	0.0181055	1
16	GO:0097367	MF	carbohydrate derivative binding	16/60	10751/70747	0.0187201	1
1	GO:0009835	BP	fruit ripening	1/60	23/70747	0.0193282	1
1	GO:0006559	BP	L-phenylalanine catabolic process	1/60	23/70747	0.0193282	1
1	GO:1902222	BP	erythrose 4-phosphate/phosphoenolpyruvate family amino acid catabolic process	1/60	23/70747	0.0193282	1
1	GO:0004805	MF	trehalose-phosphatase activity	1/60	23/70747	0.0193282	1
1	GO:2000070	BP	regulation of response to water deprivation	1/60	24/70747	0.0201602	1
1	GO:0016841	MF	ammonia-lyase activity	1/60	25/70747	0.0209915	1
11	GO:0043412	BP	macromolecule modification	11/60	6467/70747	0.0221741	1
15	GO:0030554	MF	adenyl nucleotide binding	15/60	9801/70747	0.022356	1
2	GO:0005516	MF	calmodulin binding	2/60	273/70747	0.0226705	1
1	GO:0009631	BP	cold acclimation	1/60	30/70747	0.0251374	1
2	GO:0046658	CC	anchored component of plasma membrane	2/60	294/70747	0.026004	1
1	GO:0034389	BP	lipid droplet organization	1/60	32/70747	0.026791	1
1	GO:0045927	BP	positive regulation of growth	1/60	32/70747	0.026791	1
1	GO:0071695	BP	anatomical structure maturation	1/60	33/70747	0.0276168	1
1	GO:0000776	CC	kinetochore	1/60	33/70747	0.0276168	1
4	GO:0005576	CC	extracellular region	4/60	1357/70747	0.0281663	1
1	GO:0009074	BP	aromatic amino acid family catabolic process	1/60	35/70747	0.0292662	1
2	GO:0031225	CC	anchored component of membrane	2/60	318/70747	0.0300411	1
1	GO:0006558	BP	L-phenylalanine metabolic process	1/60	36/70747	0.0300899	1
1	GO:0010118	BP	stomatal movement	1/60	36/70747	0.0300899	1
1	GO:1902221	BP	erythrose 4-phosphate/phosphoenolpyruvate family amino acid metabolic process	1/60	36/70747	0.0300899	1
1	GO:0019953	BP	sexual reproduction	1/60	37/70747	0.0309128	1
1	GO:0044703	BP	multi-organism reproductive process	1/60	37/70747	0.0309128	1
1	GO:0004096	MF	catalase activity	1/60	38/70747	0.0317352	1
2	GO:0009653	BP	anatomical structure morphogenesis	2/60	331/70747	0.0323254	1
1	GO:0007205	BP	protein kinase C-activating G protein-coupled receptor signaling pathway	1/60	39/70747	0.0325568	1
1	GO:0004143	MF	diacylglycerol kinase activity	1/60	39/70747	0.0325568	1
1	GO:0006020	BP	inositol metabolic process	1/60	40/70747	0.0333777	1
1	GO:0009691	BP	cytokinin biosynthetic process	1/60	41/70747	0.034198	1
1	GO:0021700	BP	developmental maturation	1/60	42/70747	0.0350175	1
2	GO:0046777	BP	protein autophosphorylation	2/60	362/70747	0.0380372	1
14	GO:0032559	MF	adenyl ribonucleotide binding	14/60	9707/70747	0.0380626	1
3	GO:0052689	MF	carboxylic ester hydrolase activity	3/60	886/70747	0.0395723	1
1	GO:0090630	BP	activation of GTPase activity	1/60	48/70747	0.0399206	1
1	GO:0015693	BP	magnesium ion transport	1/60	48/70747	0.0399206	1
47	GO:0008150	BP	biological_process	47/60	46379/70747	0.0409545	1
1	GO:0000003	BP	reproduction	1/60	50/70747	0.0415495	1
3	GO:0098805	CC	whole membrane	3/60	907/70747	0.0419366	1
15	GO:0017076	MF	purine nucleotide binding	15/60	10613/70747	0.0438853	1
1	GO:0019722	BP	calcium-mediated signaling	1/60	54/70747	0.0447991	1
1	GO:0003951	MF	NAD+ kinase activity	1/60	55/70747	0.0456098	1
1	GO:0015095	MF	magnesium ion transmembrane transporter activity	1/60	55/70747	0.0456098	1
1	GO:0005769	CC	early endosome	1/60	56/70747	0.0464199	1
1	GO:0019932	BP	second-messenger-mediated signaling	1/60	57/70747	0.0472292	1
