# Supplementary material for: Overdominant expression of related genes of ion homeostasis improves K+ content advantage in hybrid tobacco leaves
Source: BMC Plant Biol. 2022 Jul 12;22:335. doi: 10.1186/s12870-022-03719-1 (PMC9277951; doi:10.1186/s12870-022-03719-1)
Supplement: Supplementary file 9 — Additional file 9. Identification of potassium channel and potassium transport related genes in tobacco leaves. [file 12870_2022_3719_MOESM9_ESM.xlsx]

## Sheet: Table S10
	Identification of potassium channel and potassium transport related genes in tobacco leaves
	Gene	subject id	subject length	% identity	% query coverage	E-value	bit score
	KEA5	Nitab4.5_0003984g0010	551	82.21	0.820327	0	927
		Nitab4.5_0000072g0230	551	82	0.822142	0	927
	KEA3	Nitab4.5_0000001g0390	257	77.71	0.77707	2e-73	240
		Nitab4.5_0001093g0060	819	71.58	0.715847	0	972
	KEA1/2	Nitab4.5_0001620g0100	1172	63.74	0.637398	0	1326
		Nitab4.5_0003111g0100	1166	65.64	0.656436	0	1328
	NHX1	Nitab4.5_0002455g0040	538	75.76	0.73855	0	816
		Nitab4.5_0003067g0080	538	75.95	0.759542	0	818
	TPC1	Nitab4.5_0004344g0030	693	64.02	0.640194	0	805
		Nitab4.5_0000512g0020	615	64.27	0.642718	0	682
	TPKs	Nitab4.5_0005906g0010	354	31.75	0.401114	8e-58	194
		Nitab4.5_0003491g0060	354	33.42	0.334247	3e-59	198
	GORK	Nitab4.5_0000777g0090	827	69.4	0.69404	0	1122
		Nitab4.5_0006940g0020	710	54.77	0.54771	0	573
	AKT2	Nitab4.5_0000816g0130	784	60.97	0.609665	0	994
		Nitab4.5_0001744g0070	803	60.93	0.609296	0	979
	KAT1/2	Nitab4.5_0003235g0040	858	57.84	0.57839	0	554
		Nitab4.5_0001672g0020	838	53.07	0.530655	3e-158	478
		Nitab4.5_0000010g0030	890	59.13	0.591286	0	590
		Nitab4.5_0000420g0100	716	53.13	0.531293	0	728
		Nitab4.5_0005812g0020	681	60.81	0.608128	0	850
		Nitab4.5_0002275g0070	681	61.47	0.614719	0	858
	CIPK6	Nitab4.5_0006408g0010	432	75.35	0.753521	0	658
		Nitab4.5_0004815g0040	432	75.12	0.751174	0	654
	CIPK5	Nitab4.5_0005171g0010	462	99.78	0.997835	0	958
		Nitab4.5_0000462g0210	353	73.46	0.734637	0	514
