# Supplementary material for: Overdominant expression of related genes of ion homeostasis improves K+ content advantage in hybrid tobacco leaves
Source: BMC Plant Biol. 2022 Jul 12;22:335. doi: 10.1186/s12870-022-03719-1 (PMC9277951; doi:10.1186/s12870-022-03719-1)
Supplement: Supplementary file 10 — Additional file 10. Information of K+ channel proteins in selected species for phylogeny reconstruction. [file 12870_2022_3719_MOESM10_ESM.xlsx]

## Sheet: Table S11
	Information of K+ channel proteins in selected species for phylogeny reconstruction
	Species	Symbol	Gene_ID
	Arabidopsis_thaliana	KEA1	AT1G01790
	Arabidopsis_thaliana	KEA2	AT4G00630
	Arabidopsis_thaliana	KEA3	AT4G04850
	Arabidopsis_thaliana	KEA4	AT2G19600
	Arabidopsis_thaliana	KEA5	AT5G51710
	Arabidopsis_thaliana	KEA6	AT5G11800
	Arabidopsis_thaliana	TPK3	AT4G18160
	Arabidopsis_thaliana	TPK4	AT1G02510
	Arabidopsis_thaliana	TPC1	AT4G03560
	Arabidopsis_thaliana	NHX1	AT5G27150
	Arabidopsis_thaliana	NHX2	AT3G05030
	Arabidopsis_thaliana	KAT1	AT5G46240
	Arabidopsis_thaliana	KAT2	AT4G18290
	Oryza_sativa	LOC4325560	OSNPB_010210700
	Sorghum_bicolor	LOC8085586	SORBI_3004G107500
	Solanum_lycopersicum	LOC101254677	LOC101254677
	Arabidopsis_thaliana	GORK	AT5G37500
	Capsicum annuum	GORK	KAF3626380.1
	Arabidopsis_thaliana	AKT2	AT4G18290
	Sorghum bicolor	AKT2	XP_021302967.1
	Oryza sativa	AKT2	XP_015637942.1
