# Supplementary material for: Overdominant expression of related genes of ion homeostasis improves K+ content advantage in hybrid tobacco leaves
Source: BMC Plant Biol. 2022 Jul 12;22:335. doi: 10.1186/s12870-022-03719-1 (PMC9277951; doi:10.1186/s12870-022-03719-1)
Supplement: Supplementary file 12 — Additional file 12. Primers used in this study. [file 12870_2022_3719_MOESM12_ESM.xlsx]

## Sheet: Table S12
	Primers used in this study
	Primers	Sequences (5’ to 3’ )
	Nitab4.5_0001196g0090-F	AAGGAAGATCCTTCCCAACTCTG
	Nitab4.5_0001196g0090-R	GCACCCTCTTAACCAGCGAC
	Nitab4.5_0006014g0030-F	AGTCTCTGGTCTTGAAGGGGT
	Nitab4.5_0006014g0030-R	CAATTTGGAAACTAGTGAAACTGGA
	Nitab4.5_0000063g0110-F	GGCTGCAATGTGACAGGAATG
	Nitab4.5_0000063g0110-R	CGTCCATTGTTCCCTTCACT
	Nitab4.5_0009879g0010-F	TGCCAATGCCAATTCCATTCC
	Nitab4.5_0009879g0010-R	TCCATGCTGTGGTGAACCTG
	Nitab4.5_0001744g0070-F	GTCTGTTAATTTGCTAACTGTTGCT
	Nitab4.5_0001744g0070-R	CAGTGGGGTTCTTCCTTGGG
	Nitab4.5_0002239g0050-F	AAGTGAAGGAGGAGGGAGTGA
	Nitab4.5_0002239g0050-R	GTCTAGCATCTGGACCAACCAA
	Nitab4.5_0001800g0020-F	AGGCAAGTTTGAACTCAGTGG
	Nitab4.5_0001800g0020-R	AGTCGACCCTTGTCGTTGGT
	Nitab4.5_0000559g0040-F	ACATGAAGGTAAAACTACAGAGCTA
	Nitab4.5_0000559g0040-R	GCTGGACAAGTCATGCAAAC
	Nitab4.5_0008360g0020-F	AGTTGTGCTCATGGGACTTGTT
	Nitab4.5_0008360g0020-R	AACATAGCCAATCTTCCGTTCTT
	ActinF	GTGTTATGGTCGGAATGGG
	ActinR	TGGAACGCTAAATGTCTCAAA
