# Supplementary material for: Overdominant expression of related genes of ion homeostasis improves K+ content advantage in hybrid tobacco leaves
Source: BMC Plant Biol. 2022 Jul 12;22:335. doi: 10.1186/s12870-022-03719-1 (PMC9277951; doi:10.1186/s12870-022-03719-1)
Supplement: Supplementary file 13 — Additional file 13. qRT-PCR’s Ct values. [file 12870_2022_3719_MOESM13_ESM.xlsx]

## Sheet: Sheet1
Nitab4.5_0001196g0090
	LP1	L	LP2		HP1	HP	HP2
RNA-Seq	27.3333	47.14	37.8667		28.715	59.875	27.97
qRT-PCR	1.37	3.84	2.16		6.69	9.24	5.44
		RNA-Seq	qRT-PCR
	LP1	0.183128
	L	1.02815
	LP2	0.534934
	HP1	0.0348304
	HP	3.32323
	HP2	0.121835
Nitab4.5_0006395g0030
	A1	A3	A2		B1	B3	B2
RNA-Seq	197.41	395.927	318.363		320.48	351.443	353.67
qRT-PCR	3.78	7.7	6.7		3.72	3.84	3.85
		RNA-Seq	qRT-PCR
	LP1	1.73775
	L	1.03144
	LP2	1.43306
	HP1	0.658455
	HP	0.316601
	HP2	0.387836
Nitab4.5_0008360g0020
	A1	A3	A2		B1	B3	B2
RNA-Seq	125.143	292.523	295.673		218.57	440.11	256.63
qRT-PCR	1.44	1.75323	1.82		1.8	6.95	2.28
		RNA-Seq	qRT-PCR
	LP1	0.29623
	L	0.050253
	LP2	0.418152
	HP1	0.200951
	HP	0.958554
	HP2	0.460671
Nitab4.5_0000559g0040
	A1	A3	A2		B1	B3	B2
RNA-Seq	12.4067	28.6467	33.5633		15.9	29.705	13.455
qRT-PCR	1.38	6.87366	8.6		3.11	16.6378	8.42
		RNA-Seq	qRT-PCR
	LP1	0.208127
	L	3.06248
	LP2	3.40564
	HP1	1.45061
	HP	0.869951
	HP2	0.0162705
Nitab4.5_0001800g0020
	A1	A3	A2		B1	B3	B2
RNA-Seq	17.1067	11.44	11.06		23.685	6.725	17.735
qRT-PCR	13.19	11.64	13.1		10.69	2.41162	8.45
		RNA-Seq	qRT-PCR
	LP1	3.74109
	L	6.91945
	LP2	2.44937
	HP1	4.56013
	HP	0.587865
	HP2	2.04811
Nitab4.5_0002239g0050
	A1	A3	A2		B1	B3	B2
RNA-Seq	4.19	6.6	5.12		4.075	8.04	3.775
qRT-PCR	2.12	17.0667	11.7199		3.52	7.1	8.5
		RNA-Seq	qRT-PCR
	LP1	0.530845
	L	4.58112
	LP2	5.94249
	HP1	0.526764
	HP	2.38734
	HP2	0.0489898
Nitab4.5_0001744g0070
	A1	A3	A2		B1	B3	B2
RNA-Seq	64.0233	160.85	100.66		54.56	80	50.82
qRT-PCR	4.50811	9.09	5.95		1.66	3.09	1.25
		RNA-Seq	qRT-PCR
	LP1	1.09536
	L	1.57
	LP2	2.39982
	HP1	0.360694
	HP	0.0979661
	HP2	2.72541
Nitab4.5_0009879g0010
	A1	A3	A2		B1	B3	B2
RNA-Seq	10.86	31.8967	30.4067		12.895	33.445	13.86
qRT-PCR	2.64755	5.61	5.09		2.05438	3.08747	1.25
		RNA-Seq	qRT-PCR
	LP1	0.942573
	L	0.926394
	LP2	1.13557
	HP1	0.721149
	HP	0.0356021
	HP2	0.194252
Nitab4.5_0000063g0110
	A1	A3	A2		B1	B3	B2
RNA-Seq	28.6667	41.76	46.9633		22.42	221.53	49.38
qRT-PCR	6.4029	8.16254	11.87		2.08252	28.26	20.9546
		RNA-Seq	qRT-PCR
	LP1	2.91987
	L	2.97106
	LP2	4.26229
	HP1	0.698852
	HP	2.01
	HP2	5.10481
Nitab4.5_0006014g0030
	A1	A3	A2		B1	B3	B2
RNA-Seq	124.76	192.453	168.573		120.695	192.15	92.325
qRT-PCR	2.18495	4.87564	4.43809		1.28	2.2017	1.03
		RNA-Seq	qRT-PCR
	LP1	0.346086
	L	1.26898
	LP2	0.544382
	HP1	0.225342
	HP	0.479548
	HP2	0.0522944

## Sheet: Sheet2
	Nitab4.5_0001196g0090			内参			基因-内参	基因-内参	基因-内参	平均值	MAX	基因-内参	基因-内参	基因-内参	2-σσt相对表达量
LP1_1	27.2275	26.8723	27.0913	27.0641	26.4282	27.2541	0.163387	0.444155	-0.162817	0.148242	0.148242	0.0151456	0.295913	-0.311059	0.989557	0.814557	1.24062	1.01491	1.37785	1.37
LP1_2	25.1953	24.8391	25.6962	25.9282	25.4835	25.8485	-0.732899	-0.64441	-0.152304	-0.509871	0.148242	-0.881141	-0.792651	-0.300545	1.84183	1.73226	1.23161	1.6019
LP1_3	24.1259	24.079	24.0222	24.39	24.4655	24.6983	-0.264111	-0.386474	-0.676099	-0.442228	0.148242	-0.412353	-0.534715	-0.82434	1.33085	1.44866	1.77073	1.51675
L_1	25.0083	25.0334	25.0741	26.0633	25.9382	25.5205	-1.05499	-0.904768	-0.446353	-0.802037	0.148242	-1.20323	-1.05301	-0.594595	2.30255	2.07485	1.51005	1.96248	3.84393	3.84
L_2	24.0624	23.4051	23.6787	25.6602	25.4052	25.6715	-1.59781	-2.00003	-1.99278	-1.86354	0.148242	-1.74606	-2.14827	-2.14103	3.3544	4.43296	4.41076	4.06604
L_3	24.989	24.4567	24.5233	26.7161	27.0784	26.9649	-1.72709	-2.62164	-2.44163	-2.26345	0.148242	-1.87534	-2.76988	-2.58987	3.66887	6.82051	6.02046	5.50328
LP2_1	26.1648	25.348	25.9284	27.0346	27.2024	27.479	-0.869756	-1.85435	-1.5506	-1.4249	0.148242	-1.018	-2.00259	-1.69885	2.02511	4.0072	3.24641	3.09291	2.16398	2.16
LP2_2	31.5489	31.4075	30.9829	31.3137	31.0222	31.783	0.235187	0.385277	-0.800035	-0.0598569	0.148242	0.0869448	0.237036	-0.948276	0.941514	0.848487	1.92957	1.23986
LP2_3	28.8569	28.3778	28.4556	29.8	29.1123	29.631	-0.943141	-0.734538	-1.17532	-0.951	0.148242	-1.09138	-0.882779	-1.32356	2.13078	1.84392	2.50283	2.15918
HP1_2	29.2786	29.1421	29.3732	31.1	32.77	30.59	-1.82143	-3.62786	-1.2168	-2.22203	0.148242	-1.96967	-3.7761	-1.36504	3.91678	13.6999	2.57583	6.73085	6.69277	6.69
HP1_3	23.6959	23.8771	23.6671	26.3169	26.3438	26.3304	-2.62099	-2.46675	-2.66332	-2.58368	0.148242	-2.76923	-2.61499	-2.81156	6.81745	6.12618	7.02042	6.65468
H_1	24.7883	24.5055	24.6469	27.5091	28.7088	28.109	-2.72088	-4.20324	-3.46206	-3.46206	0.148242	-2.86912	-4.35148	-3.6103	7.30621	20.4139	12.2126	13.3109	9.24079	9.24
H_2	25.9396	25.6085	26.06	27.6004	28.4121	28.0062	-1.66081	-2.80357	-1.94625	-2.13687	0.148242	-1.80905	-2.95181	-2.09449	3.50412	7.73718	4.27075	5.17068
HP2_2	26.7052	26.8293	26.5648	29.0617	28.8318	28.9467	-2.35649	-2.00242	-2.38194	-2.24695	0.148242	-2.50473	-2.15067	-2.53018	5.67545	4.44033	5.77644	5.2974	5.44662	5.44
HP2_3	25.5034	27.0446	26.3614	28.5429	28.4153	28.4791	-3.03953	-1.37072	-2.11769	-2.17598	0.148242	-3.18777	-1.51897	-2.26594	9.112	2.86585	4.80966	5.59584
	Nitab4.5_0006014g0030			内参			基因-内参	基因-内参	基因-内参	平均值	MAX	基因-内参	基因-内参	基因-内参	2-σσt相对表达量
LP1_1	24.2973	24.6192	24.921	25.2485	25.4476	25.6314	-0.951285	-0.828347	-0.710402	-0.830011	-0.159286	-0.791999	-0.66906	-0.551116	1.73147	1.59004	1.46522	1.59558	2.18495	2.18
LP1_2	25.6321	26.2631	26.2921	27.4671	27.8897	27.7276	-1.835	-1.6266	-1.43554	-1.63238	-0.159286	-1.67571	-1.46731	-1.27625	3.19477	2.76506	2.42209	2.79397
LP1_3	24.8882	25.1869	25.3564	26.4827	26.4616	26.2163	-1.59449	-1.27465	-0.859884	-1.24301	-0.159286	-1.4352	-1.11536	-0.700597	2.7042	2.1665	1.62518	2.16529
L_1	24.9157	24.6218	24.8541	26.0069	26.2201	26.3021	-1.09118	-1.5983	-1.44804	-1.37917	-0.159286	-0.931897	-1.43902	-1.28875	1.90778	2.71136	2.44316	2.3541	4.87564	4.88
L_2	23.5206	23.4389	23.4048	26.3732	26.0721	26.3991	-2.85258	-2.63314	-2.99421	-2.82664	-0.159286	-2.69329	-2.47385	-2.83492	6.46788	5.55526	7.13503	6.38606
L_3	25.1681	25.1946	25.4678	27.903	27.9255	28.1517	-2.7349	-2.73096	-2.68386	-2.71657	-0.159286	-2.57561	-2.57168	-2.52457	5.96122	5.945	5.75403	5.88675
LP2_1	25.7605	24.9333	25.1402	27.2839	26.9688	27.3836	-1.52342	-2.03555	-2.2434	-1.93412	-0.159286	-1.36413	-1.87626	-2.08412	2.57421	3.67122	4.24016	3.4952	4.40046	4.44
LP2_2	30.2515	29.7086	30.2034	32.724	32.3195	32.8743	-2.47249	-2.6109	-2.67097	-2.58479	-0.159286	-2.31321	-2.45161	-2.51168	4.96987	5.47026	5.70285	5.38099
LP2_3	28.006	27.3209	27.6718	30.004	29.6442	30.129	-1.99796	-2.32322	-2.45719	-2.25945	-0.159286	-1.83867	-2.16393	-2.2979	3.5768	4.48135	4.91742	4.32519
HP1_2	25.5552	25.4948	25.2597	26.2137	25.2	26.76	-0.658563	0.294845	-1.50031	-0.621343	-0.159286	-0.499276	0.454131	-1.34103	1.4135	0.72995	2.53331	1.55892	1.28347	1.28
HP1_3	25.2757	25.1937	24.8603	25.2675	25.27	25.27	0.00817887	-0.0763447	-0.409693	-0.159286	-0.159286	0.167465	0.0829416	-0.250407	0.890406	0.944131	1.18954	1.00803
H_1	22.8251	23.0412	22.7447	24.0714	24.9005	24.486	-1.2463	-1.85926	-1.74126	-1.61561	-0.159286	-1.08701	-1.69997	-1.58197	2.12434	3.24894	2.99379	2.78903	2.2017	2.2
H_2	24.2015	24.3109	24.2031	25.2659	24.8836	25.0748	-1.06446	-0.572717	-0.871676	-0.836284	-0.159286	-0.905172	-0.413431	-0.712389	1.87277	1.33185	1.63852	1.61438
HP2_2	24.4183	24.1657	24.1642	24.4943	24.9637	23.9897	-0.0759498	-0.798048	0.174556	-0.233147	-0.159286	0.0833366	-0.638761	0.333843	0.943872	1.55699	0.79342	1.09809	1.09495	1.03
HP2_3	27.702	27.069	27.4814	28.12	26.5886	28.1639	-0.41802	0.480414	-0.682505	-0.206704	-0.159286	-0.258733	0.639701	-0.523219	1.19643	0.641846	1.43716	1.09181
	Nitab4.5_0000063g0110			内参			基因-内参	基因-内参	基因-内参	平均值	MAX	基因-内参	基因-内参	基因-内参	2-σσt相对表达量
LP1_1	27.2374	27.1438	27.0312	26.6496	26.3659	26.9333	0.587725	0.777898	0.0979127	0.487845	0.487845	0.0998802	0.290052	-0.389933	0.93311	0.817872	1.31033	1.02044	6.4029	6.4
LP1_2	27.1377	27.2654	27.1326	29.4755	29.5232	29.5708	-2.3379	-2.25779	-2.43822	-2.34463	0.487845	-2.82574	-2.74563	-2.92606	7.08978	6.70683	7.60034	7.13232
LP1_3	24.8366	24.9339	24.8073	27.5253	28.4513	27.3317	-2.68864	-3.51742	-2.52443	-2.91016	0.487845	-3.17649	-4.00526	-3.01228	9.04103	16.0585	8.06838	11.056
L_1	26.5396	26.5132	26.2525	27.3866	27.3738	26.8663	-0.846997	-0.860584	-0.613823	-0.773801	0.487845	-1.33484	-1.34843	-1.10167	2.52248	2.54635	2.14603	2.40495	8.16254	8.16
L_2	24.2873	23.9906	24.6338	27.4835	27.4892	27.1885	-3.19621	-3.4985	-2.55464	-3.08312	0.487845	-3.68405	-3.98635	-3.04248	12.8532	15.8493	8.23909	12.3139
L_3	26.1755	26.3119	26.2185	29.1403	29.1073	28.8389	-2.96472	-2.7954	-2.62038	-2.7935	0.487845	-3.45257	-3.28324	-3.10822	10.9478	9.73542	8.6232	9.7688
LP2_1	26.5727	26.6056	27.3411	30.12	29.93	28.79	-3.54731	-3.32444	-1.44889	-2.77354	0.487845	-4.03515	-3.81228	-1.93673	16.3946	14.0479	3.82837	11.4236	11.8646	11.87
LP2_2	30.692	31.0404	30.5961	33.62	32.19	34.1	-2.92803	-1.14958	-3.50386	-2.52716	0.487845	-3.41587	-1.63743	-3.9917	10.6729	3.11111	15.9082	9.8974
LP2_3	25.3329	24.7174	24.56	29.12	28.16	27.11	-3.78708	-3.4426	-2.54999	-3.25989	0.487845	-4.27492	-3.93044	-3.03784	19.3589	15.2469	8.21259	14.2728
HP1_2	26.3587	26.4093	26.0771	27.88	26.41	27.34	-1.52125	-0.000681134	-1.2629	-0.928277	0.487845	-2.0091	-0.488526	-1.75074	4.0253	1.40301	3.36532	2.93121	2.07891	2.08
HP1_3	26.5797	26.6057	26.2421	26.5779	25.9184	26.2482	0.00177354	0.687271	-0.00610909	0.227645	0.487845	-0.486072	0.199425	-0.493954	1.40063	0.870897	1.4083	1.22661
H_1	22.8299	22.7767	22.463	26.2332	26.4262	27.4655	-3.4033	-3.64959	-5.0025	-4.01846	0.487845	-3.89114	-4.13744	-5.49034	14.8371	17.5992	44.9529	25.7964	28.0562	28.26
H_2	22.323	22.4454	22.3842	27.1312	26.4272	26.7792	-4.80819	-3.98178	-4.39498	-4.39498	0.487845	-5.29603	-4.46962	-4.88283	39.2884	22.156	29.5038	30.316
HP2_2	22.3822	22.4025	22.2001	26.9364	26.5385	26.2984	-4.55415	-4.13596	-4.09832	-4.26281	0.487845	-5.04199	-4.62381	-4.58617	32.9451	24.655	24.02	27.2067	20.9546	20.95
HP2_3	22.6148	22.3307	23.0884	25.8201	26.4415	25.3963	-3.20533	-4.11082	-2.30791	-3.20802	0.487845	-3.69318	-4.59866	-2.79576	12.9347	24.229	6.94395	14.7025
	Nitab4.5_0009879g0010			内参			基因-内参	基因-内参	基因-内参	平均值	MAX	基因-内参	基因-内参	基因-内参	2-σσt相对表达量
LP1_1	25.4025	25.6331	25.3484	25.0013	25.2565	25.4219	0.401197	0.376631	-0.0734189	0.234803	0.234803	0.166394	0.141828	-0.308222	0.891067	0.90637	1.23818	1.01187	2.64755	2.65
LP1_2	26.4121	26.2068	26.3154	28.0881	28.1538	28.2612	-1.67601	-1.94699	-1.94589	-1.85629	0.234803	-1.91081	-2.18179	-2.18069	3.7602	4.53717	4.5337	4.27703
LP1_3	25.2409	25.1242	25.0343	26.3034	26.3577	26.2518	-1.06248	-1.23354	-1.21754	-1.17119	0.234803	-1.29728	-1.46835	-1.45234	2.45765	2.76705	2.73651	2.65374
L_1	24.5825	24.2688	24.3909	26.3758	26.0728	26.0989	-1.7933	-1.80408	-1.708	-1.76846	0.234803	-2.02811	-2.03888	-1.9428	4.07869	4.10927	3.84451	4.01082	5.53705	5.61
L_2	23.7338	23.4294	23.4467	26.3076	26.1388	26.0104	-2.57383	-2.70943	-2.56366	-2.61564	0.234803	-2.80863	-2.94423	-2.79846	7.00618	7.69666	6.95698	7.21994
L_3	24.1581	23.8491	23.9188	26.3417	26.1058	26.0546	-2.18356	-2.25675	-2.13583	-2.19205	0.234803	-2.41837	-2.49156	-2.37063	5.34566	5.62385	5.17167	5.38039
LP2_1	25.2755	25.4016	24.8738	27.2854	27.3081	27.3234	-2.0099	-1.9065	-2.44958	-2.12199	0.234803	-2.24471	-2.1413	-2.68438	4.7394	4.41159	6.42805	5.19302	5.09466	5.09
LP2_2	27.9303	27.9204	27.9906	29.87	30.27	31.15	-1.93971	-2.34962	-3.15939	-2.48291	0.234803	-2.17451	-2.58442	-3.3942	4.51433	5.99776	10.5137	7.00859
LP2_3	24.371	24.1546	24.4873	25.54	25.87	25.705	-1.16898	-1.7154	-1.21771	-1.36737	0.234803	-1.40378	-1.95021	-1.45252	2.64594	3.8643	2.73685	3.08236
HP1_2	25.8946	25.833	26.1228	26.1283	25.7347	25.9315	-0.233665	0.0982949	0.191346	0.0186586	0.234803	-0.468468	-0.136508	-0.043457	1.38364	1.09924	1.03058	1.17115	2.05438	2.05
HP1_3	24.9196	24.8385	24.9461	24.9651	24.8393	27.394	-0.0454967	-0.000811511	-2.44798	-0.831431	0.234803	-0.2803	-0.235615	-2.68279	1.21445	1.17741	6.42095	2.9376
H_1	23.3575	23.1895	23.2035	25.2588	24.4337	24.1127	-1.90134	-1.24416	-0.909185	-1.35156	0.234803	-2.13614	-1.47896	-1.14399	4.39584	2.78748	2.20991	3.13108	3.08747	3.09
H_2	23.6413	23.4774	23.4894	25.1752	25.0645	24.3846	-1.53392	-1.58706	-0.89528	-1.33875	0.234803	-1.76872	-1.82187	-1.13008	3.40751	3.53538	2.18871	3.04387
HP2_2	24.0462	24.2058	24.3096	24.6813	24.7576	23.9306	-0.635105	-0.551808	0.378989	-0.269308	0.234803	-0.869908	-0.786611	0.144186	1.82755	1.72502	0.90489	1.48582	1.26705	1.25
HP2_3	26.2435	26.2105	26.5194	26.61	25.77	25.89	-0.366468	0.440508	0.629406	0.234482	0.234803	-0.601271	0.205705	0.394603	1.51705	0.867115	0.760699	1.04829
	Nitab4.5_0001744g0070			内参			基因-内参	基因-内参	基因-内参	平均值	MAX	基因-内参	基因-内参	基因-内参	2-σσt相对表达量
LP1_1	24.2559	23.1421	23.2166	27.2172	27.1645	27.0684	-2.96138	-4.02241	-3.85183	-3.61187	-2.2632	-0.698173	-1.75921	-1.58863	1.62245	3.38512	3.00763	2.67173	4.50811	4.51
LP1_2	25.3975	25.4174	25.0394	29.7256	29.5385	29.7267	-4.32805	-4.12103	-4.68727	-4.37878	-2.2632	-2.06485	-1.85782	-2.42406	4.18389	3.6246	5.36681	4.39177
LP1_3	23.2343	23.1432	23.132	28.1278	28.1325	28.112	-4.89346	-4.98937	-4.98001	-4.95428	-2.2632	-2.63026	-2.72617	-2.71681	6.19136	6.61697	6.57416	6.46083
L_1	22.7616	22.8092	22.6925	27.6251	27.7482	27.6931	-4.86348	-4.93899	-5.00055	-4.93434	-2.2632	-2.60028	-2.67579	-2.73735	6.06405	6.38988	6.66843	6.37412	9.08849	9.09
L_2	22.3425	21.5665	21.8847	27.717	27.8103	27.6093	-5.37452	-6.24375	-5.72453	-5.78094	-2.2632	-3.11132	-3.98055	-3.46133	8.64174	15.7857	11.0145	11.814
L_3	22.5506	22.5212	22.4008	27.6711	28.12	27.97	-5.12046	-5.59882	-5.56922	-5.4295	-2.2632	-2.85726	-3.33562	-3.30602	7.24638	10.0954	9.89034	9.07736
LP2_1	24.0208	23.099	23.3598	29.0377	28.9638	29.1417	-5.01687	-5.86483	-5.78194	-5.55455	-2.2632	-2.75366	-3.60163	-3.51874	6.74428	12.1394	11.4616	10.1151	5.2781	5.95
LP2_2	23.8706	24.9744	23.292	28.0273	28.3869	28.0959	-4.15673	-3.41246	-4.80383	-4.12434	-2.2632	-1.89352	-1.14926	-2.54062	3.71542	2.218	5.8184	3.91727
LP2_3	23.7203	26.8499	23.2243	27.0169	27.81	27.05	-3.29659	-0.960098	-3.82571	-2.69413	-2.2632	-1.03338	1.3031	-1.56251	2.04682	0.405253	2.95366	1.80191
HP1_2	24.8614	25.0049	26.0039	28.3501	26.7565	27.5533	-3.48868	-1.75156	-1.54937	-2.2632	-2.2632	-1.22548	0.511642	0.713835	2.33833	0.701424	0.609697	1.21648	1.65434	1.66
HP1_3	23.532	23.7792	23.685	27.65	26.31	26.49	-4.118	-2.53079	-2.80499	-3.15126	-2.2632	-1.85479	-0.267585	-0.541791	3.617	1.20379	1.45578	2.09219
H_1	21.748	22.0181	22.3157	25.8564	26.0395	25.9479	-4.10843	-4.02139	-3.63223	-3.92069	-2.2632	-1.84523	-1.75819	-1.36903	3.5931	3.38273	2.58297	3.18627	3.06628	3.09
H_2	23.2322	23.531	23.6196	26.552	27.8785	27.2152	-3.3198	-4.34746	-3.59565	-3.75431	-2.2632	-1.0566	-2.08426	-1.33245	2.08003	4.24057	2.5183	2.9463
HP2_2	22.4059	22.5393	22.509	26.3098	25.826	26.0679	-3.90388	-3.28677	-3.55895	-3.5832	-2.2632	-1.64068	-1.02356	-1.29575	3.11812	2.03293	2.45504	2.53537	1.819	1.25
HP2_3	24.7381	24.8116	24.9543	27.12	26.24	27.95	-2.38187	-1.42844	-2.99567	-2.26866	-2.2632	-0.118672	0.834763	-0.732462	1.08573	0.560675	1.66147	1.10263
	Nitab4.5_0002239g0050			内参			基因-内参	基因-内参	基因-内参	平均值	MAX	基因-内参	基因-内参	基因-内参	2-σσt相对表达量
LP1_1	30.9515	30.1929	30.3843	28.3908	28.7706	28.9776	2.56069	1.42225	1.40673	1.79656	1.79656	0.764136	-0.374306	-0.38983	0.588806	1.29622	1.31024	1.06509	2.11565	2.12
LP1_2	29.8345	29.6323	28.146	28.7296	29.0346	28.2029	1.10489	0.597694	-0.0568954	0.548563	1.79656	-0.691667	-1.19887	-1.85345	1.61515	2.29559	3.61364	2.50813
LP1_3	29.3383	27.6666	28.0367	26.6562	27.0106	28.7191	2.68214	0.65595	-0.682453	0.885214	1.79656	0.885585	-1.14061	-2.47901	0.541268	2.20474	5.57516	2.77372
L_1	29.2406	28.0107	27.5708	29.9881	29.2361	29.2123	-0.747513	-1.22531	-1.64141	-1.20474	1.79656	-2.54407	-3.02186	-3.43797	5.83233	8.12217	10.8376	8.26402	17.0667	17.07
L_2	28.5512	28.5314	28.0777	30.4806	30.522	31.2243	-1.92939	-1.99058	-3.14661	-2.35553	1.79656	-3.72595	-3.78714	-4.94317	13.2319	13.8052	30.7641	19.2671
L_3	29.0885	29.2845	29.174	31.9225	31.5765	32.2465	-2.83405	-2.29193	-3.0725	-2.73283	1.79656	-4.63061	-4.08849	-4.86906	24.7715	17.0121	29.2236	23.6691
LP2_1	31.1382	30.13	29.167	31.0993	30.7808	30.5218	0.0388135	-0.650794	-1.35477	-0.655584	1.79656	-1.75775	-2.44735	-3.15133	3.38169	5.45415	8.88475	5.90686	11.7199	11.72
LP2_2	32.3708	32.76	33.1684	35.306	35.52	35.744	-2.93518	-2.76	-2.57565	-2.75694	1.79656	-4.73174	-4.55656	-4.37221	26.5702	23.5321	20.7094	23.6039
LP2_3	28.5628	27.4559	28.0094	28.6439	28.64	28.64	-0.081087	-1.18406	-0.630613	-0.63192	1.79656	-1.87765	-2.98062	-2.42717	3.67475	7.89325	5.37838	5.6488
HP1_2	33.0302	31.7071	33.0198	32.1749	32.17	32.1725	0.855254	-0.462861	0.847333	0.413242	1.79656	-0.941305	-2.25942	-0.949226	1.92027	4.78799	1.93084	2.8797	3.52172	3.52
HP1_3	29.3019	29.804	30.3061	29.3874	30.0587	30.73	-0.0855174	-0.254716	-0.423915	-0.254716	1.79656	-1.88208	-2.05128	-2.22047	3.68605	4.14472	4.66047	4.16375
H_1	27.23	27.2005	27.2758	28.7493	29.0586	28.44	-1.51932	-1.85812	-1.16419	-1.51388	1.79656	-3.31588	-3.65468	-2.96075	9.95813	12.5942	7.7853	10.1125	7.08575	7.1
H_2	29.16	29.1902	28.7411	29.5267	29.01	29.1561	-0.366667	0.180176	-0.414975	-0.200488	1.79656	-2.16323	-1.61638	-2.21153	4.47915	3.06605	4.63168	4.05896
HP2_2	29.28	30.1509	28.4177	30.58	31.4414	29.7279	-1.3	-1.2905	-1.31015	-1.30022	1.79656	-3.09656	-3.08705	-3.10671	8.55376	8.4976	8.61417	8.55518	8.49748	8.5
HP2_3	29.8289	29.11	28.3911	31.1517	30.39	29.629	-1.3228	-1.28	-1.23789	-1.28023	1.79656	-3.11936	-3.07656	-3.03445	8.69003	8.436	8.19335	8.43979
	Nitab4.5_0001800g0020			内参			基因-内参	基因-内参	基因-内参	平均值	MAX	基因-内参	基因-内参	基因-内参	2-σσt相对表达量
LP1_1	27.4077	25.8572	26.0953	30.87	31.12	31.87	-3.4623	-5.26282	-5.77474	-4.83329	-1.39212	-2.07018	-3.8707	-4.38262	4.1994	14.6284	20.8593	13.229	9.17846	13.19
LP1_2	27.1782	24.6767	24.8385	30.724	30.8078	29.3061	-3.54582	-6.13112	-4.46763	-4.71486	-1.39212	-2.1537	-4.739	-3.07551	4.44968	26.7043	8.42987	13.1946
LP1_3	25.2875	25.7812	27.2999	27.4406	27.3211	27.7833	-2.15317	-1.53985	-0.483331	-1.39212	-1.39212	-0.761052	-0.147736	0.908788	1.69473	1.10783	0.532632	1.11173
L_1	27.51	27.8618	27.1662	31.21	32.33	30.56	-3.7	-4.46824	-3.39379	-3.85401	-1.39212	-2.30788	-3.07612	-2.00167	4.95155	8.43345	4.00463	5.79654	9.02169	11.64
L_2	26.22	25.6916	25.95	30.98	30.3398	31.32	-4.75997	-4.64821	-5.37	-4.92606	-1.39212	-3.36785	-3.25609	-3.97788	10.3235	9.55393	15.7566	11.878
L_3	26.3363	26.3162	26.3611	30.97	31.31	30.47	-4.63366	-4.99375	-4.10892	-4.57878	-1.39212	-3.24154	-3.60163	-2.7168	9.45803	12.1395	6.57413	9.39054
LP2_1	28.0965	27.2	26.3055	33.4588	32.69	31.9233	-5.36231	-5.49	-5.61782	-5.49004	-1.39212	-3.97019	-4.09788	-4.2257	15.6728	17.1232	18.7095	17.1685	12.0842	13.1
LP2_2	32.2847	31.2562	31.1146	37.31	35.31	36.23	-5.02526	-4.05385	-5.11535	-4.73149	-1.39212	-3.63315	-2.66173	-3.72324	12.4075	6.32791	13.207	10.6475
LP2_3	24.2424	23.9963	24.7925	28.7591	28.79	28.7745	-4.51665	-4.7937	-3.98204	-4.4308	-1.39212	-3.12453	-3.40158	-2.58992	8.72123	10.5677	6.02064	8.43651
HP1_2	28.5473	28.91	29.2918	33.7789	34.32	34.0495	-5.23157	-5.41	-4.75765	-5.13307	-1.39212	-3.83945	-4.01788	-3.36553	14.315	16.1995	10.3068	13.6071	10.6933	10.69
HP1_3	27.87	28.23	27.5139	31.99	32.1659	32.35	-4.12	-3.93589	-4.83609	-4.29732	-1.39212	-2.72788	-2.54377	-3.44397	6.62482	5.8311	10.8827	7.77955
H_1	26.9802	26.369	26.4036	29.8568	29.3764	29.6166	-2.87657	-3.00742	-3.213	-3.03233	-1.39212	-1.48445	-1.6153	-1.82088	2.7981	3.06376	3.53296	3.13161	2.41162	2.51
H_2	29.4969	29.4028	29.4149	30.7498	30.7058	32.4971	-1.25295	-1.30294	-3.08223	-1.87937	-1.39212	0.139166	0.0891822	-1.69011	0.908044	0.940055	3.22681	1.69164
HP2_2	26.9867	26.8917	27.3027	31.852	31.5026	32.3334	-4.86533	-4.61084	-5.03074	-4.83563	-1.39212	-3.47321	-3.21872	-3.63862	11.1055	9.3096	12.4547	10.9566	8.44821	8.45
HP2_3	27.5444	27.3563	27.4413	31.6915	31.3288	31.1805	-4.14712	-3.97247	-3.73922	-3.95294	-1.39212	-2.755	-2.58035	-2.3471	6.75053	5.98086	5.088	5.9398
	Nitab4.5_0000559g0040			内参			基因-内参	基因-内参	基因-内参	平均值	MAX	基因-内参	基因-内参	基因-内参	2-σσt相对表达量
LP1_1	29.2678	29.4064	29.2334	24.5053	25.0535	23.6503	4.76252	4.35288	5.58309	4.89949	4.89949	-0.136979	-0.546618	0.683597	1.0996	1.46066	0.622611	1.06096	1.37854	1.38
LP1_2	28.5124	29.0598	28.1818	23.7362	23.9992	24.2305	4.77618	5.06061	3.95138	4.59606	4.89949	-0.123313	0.161113	-0.948118	1.08923	0.894335	1.92935	1.30431
LP1_3	26.9306	26.7756	26.8531	23.1454	22.7727	22.3148	3.78521	4.00287	4.53826	4.10878	4.89949	-1.11429	-0.896624	-0.36124	2.16488	1.8617	1.28453	1.77037
L_1	27.6889	27.3792	27.2107	24.0734	23.9571	24.315	3.61549	3.42207	2.89573	3.3111	4.89949	-1.284	-1.47742	-2.00376	2.43514	2.78451	4.01045	3.0767	6.87366	6.87
L_2	27.2084	27.1117	26.9323	24.2641	24.3366	24.5162	2.94433	2.77516	2.41606	2.71185	4.89949	-1.95516	-2.12434	-2.48343	3.8776	4.36002	5.59227	4.60996
L_3	27.4349	27.2103	26.9859	25.8889	25.6504	26.2926	1.54596	1.55991	0.693291	1.26639	4.89949	-3.35353	-3.33958	-4.2062	10.2215	10.1231	18.4584	12.9343
LP2_1	29.9963	30.0175	30.1372	26.0804	26.0344	25.9355	3.91587	3.98314	4.2017	4.03357	4.89949	-0.983623	-0.916355	-0.697797	1.97742	1.88734	1.62203	1.82893	8.48972	8.6
LP2_2	30.1094	31.2731	30.69	29.1955	29.1383	29.16	0.913911	2.13481	1.53	1.52624	4.89949	-3.98558	-2.76468	-3.36949	15.8409	6.79597	10.3352	10.9907
LP2_3	26.839	26.8629	25.9632	25.0352	25.4556	25.2454	1.80375	1.40731	0.717826	1.30963	4.89949	-3.09574	-3.49218	-4.18167	8.54894	11.2526	18.1471	12.6495
HP1_2	32.05	32.3259	33.3149	27.9856	27.99	27.9878	4.06439	4.33593	5.32706	4.5758	4.89949	-0.835101	-0.563565	0.427568	1.78398	1.47792	0.743514	1.33514	3.11177	3.11
HP1_3	27.4649	27.8919	28.3703	25.2538	25.25	25.2519	2.21106	2.64186	3.11836	2.65709	4.89949	-2.68844	-2.25763	-1.78114	6.44615	4.78207	3.43697	4.8884
H_1	26.831	27.0584	26.7895	25.8145	25.7408	26.2111	1.01656	1.31762	0.578311	0.970828	4.89949	-3.88294	-3.58188	-4.32118	14.753	11.9744	19.9897	15.5724	16.6378	16.64
H_2	27.4222	27.9535	27.3517	26.317	27.289	26.803	1.10515	0.664475	0.548657	0.772761	4.89949	-3.79434	-4.23502	-4.35084	13.8743	18.8308	20.4048	17.7033
HP2_2	29.3269	28.6146	28.6478	26.4858	27.1575	26.68	2.84116	1.45708	1.96782	2.08869	4.89949	-2.05833	-3.44241	-2.93167	4.16505	10.871	7.62993	7.55533	8.43625	8.42
HP2_3	28.9534	28.88	28.8115	27.185	27.2	27.216	1.76842	1.68	1.59556	1.68133	4.89949	-3.13107	-3.21949	-3.30394	8.76086	9.31461	9.87606	9.31718
	Nitab4.5_0008360g0020			内参			基因-内参	基因-内参	基因-内参	平均值	MAX	基因-内参	基因-内参	基因-内参	2-σσt相对表达量
LP1_1	25.468	25.8213	26.1141	27.1908	27.2688	27.0581	-1.72281	-1.44758	-0.943966	-1.37145	-0.389096	-1.33372	-1.05849	-0.55487	2.52052	2.08275	1.46904	2.0241	1.44173	1.44
LP1_2	26.3053	27.0587	26.7249	27.3329	26.9755	26.9478	-1.02758	0.0832366	-0.222944	-0.389096	-0.389096	-0.638484	0.472333	0.166152	1.55669	0.720798	0.891217	1.05624
LP1_3	24.8198	24.9761	25.0173	25.6302	25.4135	25.8515	-0.810391	-0.437401	-0.834207	-0.694	-0.389096	-0.421295	-0.0483055	-0.445111	1.33913	1.03405	1.36142	1.24487
L_1	25.544	25.5846	25.3451	26.6701	26.158	27.1154	-1.12605	-0.573364	-1.77027	-1.15656	-0.389096	-0.736958	-0.184268	-1.38117	1.66666	1.13624	2.6048	1.80257	1.75323	1.75
L_2	24.8951	25.2962	24.2365	26.5931	25.7633	25.5364	-1.698	-0.467186	-1.29984	-1.15501	-0.389096	-1.30891	-0.0780899	-0.910747	2.47754	1.05562	1.88002	1.80439
L_3	26.242	25.865	26.0535	27.3	26.6572	27.4753	-1.05803	-0.792232	-1.42183	-1.0907	-0.389096	-0.668938	-0.403136	-1.03274	1.5899	1.32238	2.0459	1.65273
LP2_1	27.6967	27.8738	27.3742	28.3976	27.9226	28.1119	-0.700898	-0.048843	-0.737693	-0.495811	-0.389096	-0.311802	0.340253	-0.348597	1.24126	0.789903	1.27332	1.10149	1.85375	1.82
LP2_2	29.21	29.95	28.87	29.89	30.77	31.32	-0.68	-0.82	-2.45	-1.31667	-0.389096	-0.290904	-0.430904	-2.0609	1.22341	1.34808	4.17248	2.24799
LP2_3	24.8228	24.4742	24.5568	25.74	26.51	25.99	-0.917189	-2.0358	-1.43321	-1.46207	-0.389096	-0.528093	-1.64671	-1.04411	1.44202	3.13118	2.0621	2.21177
HP1_2	30.9692	31.0192	30.3222	31.9883	32.32	31.08	-1.01912	-1.30084	-0.757791	-1.02592	-0.389096	-0.630024	-0.911743	-0.368695	1.54759	1.88132	1.29118	1.57336	1.8078	1.8
HP1_3	26.1594	25.9207	25.0129	27.0262	27.03	27.0281	-0.866857	-1.10927	-2.01517	-1.33043	-0.389096	-0.477761	-0.720175	-1.62607	1.39258	1.64738	3.08672	2.04223
H_1	25.7545	25.5734	24.5723	28.67	28.12	29.1	-2.91547	-2.54665	-4.52772	-3.32994	-0.389096	-2.52637	-2.15755	-4.13862	5.76121	4.46156	17.6136	9.27881	7.09065	6.95
H_2	24.1212	24.4985	23.8573	26.49	27.1524	26.8212	-2.36876	-2.65387	-2.96384	-2.66216	-0.389096	-1.97967	-2.26478	-2.57474	3.94402	4.8058	5.95764	4.90249
HP2_2	27.8106	27.5366	26.5277	29.0725	29.0872	29.0799	-1.26187	-1.5506	-2.55212	-1.7882	-0.389096	-0.872772	-1.16151	-2.16302	1.83118	2.23691	4.47851	2.84887	2.28466	2.28
HP2_3	27.2352	26.9932	26.5423	27.7258	28.3939	27.9826	-0.49058	-1.40068	-1.44038	-1.11055	-0.389096	-0.101484	-1.01158	-1.05129	1.07288	2.01612	2.07238	1.72046

## Sheet: Sheet3
qRT-PCR’s Ct values
Gene	Nitab4.5_0001196g0090			Actin				Gene	Nitab4.5_0006014g0030			Actin				Gene	Nitab4.5_0000063g0110			Actin
Replicate	Replicate1	Replicate2	Replicate3	Replicate1	Replicate2	Replicate3		Replicate	Replicate1	Replicate2	Replicate3	Replicate1	Replicate2	Replicate3		Replicate	Replicate1	Replicate2	Replicate3	Replicate1	Replicate2	Replicate3
LP1_1	27.2275	26.8723	27.0913	27.0641	26.4282	27.2541		LP1_1	24.2973	24.6192	24.921	25.2485	25.4476	25.6314		LP1_1	27.2374	27.1438	27.0312	26.6496	26.3659	26.9333
LP1_2	25.1953	24.8391	25.6962	25.9282	25.4835	25.8485		LP1_2	25.6321	26.2631	26.2921	27.4671	27.8897	27.7276		LP1_2	27.1377	27.2654	27.1326	29.4755	29.5232	29.5708
LP1_3	24.1259	24.079	24.0222	24.39	24.4655	24.6983		LP1_3	24.8882	25.1869	25.3564	26.4827	26.4616	26.2163		LP1_3	24.8366	24.9339	24.8073	27.5253	28.4513	27.3317
L_1	25.0083	25.0334	25.0741	26.0633	25.9382	25.5205		L_1	24.9157	24.6218	24.8541	26.0069	26.2201	26.3021		L_1	26.5396	26.5132	26.2525	27.3866	27.3738	26.8663
L_2	24.0624	23.4051	23.6787	25.6602	25.4052	25.6715		L_2	23.5206	23.4389	23.4048	26.3732	26.0721	26.3991		L_2	24.2873	23.9906	24.6338	27.4835	27.4892	27.1885
L_3	24.989	24.4567	24.5233	26.7161	27.0784	26.9649		L_3	25.1681	25.1946	25.4678	27.903	27.9255	28.1517		L_3	26.1755	26.3119	26.2185	29.1403	29.1073	28.8389
LP2_1	26.1648	25.348	25.9284	27.0346	27.2024	27.479		LP2_1	25.7605	24.9333	25.1402	27.2839	26.9688	27.3836		LP2_1	26.5727	26.6056	27.3411	30.12	29.93	28.79
LP2_2	31.5489	31.4075	30.9829	31.3137	31.0222	31.783		LP2_2	30.2515	29.7086	30.2034	32.724	32.3195	32.8743		LP2_2	30.692	31.0404	30.5961	33.62	32.19	34.1
LP2_3	28.8569	28.3778	28.4556	29.8	29.1123	29.631		LP2_3	28.006	27.3209	27.6718	30.004	29.6442	30.129		LP2_3	25.3329	24.7174	24.56	29.12	28.16	27.11
HP1_1	26.4872	26.5096	26.5201	28.7085	29.5569	28.4602		HP1_1	25.4154	25.3442	25.06	25.7406	25.235	26.015		HP1_1	26.4692	26.5075	26.1596	27.229	26.1642	26.7941
HP1_2	29.2786	29.1421	29.3732	31.1	32.77	30.59		HP1_2	25.5552	25.4948	25.2597	26.2137	25.2	26.76		HP1_2	26.3587	26.4093	26.0771	27.88	26.41	27.34
HP1_3	23.6959	23.8771	23.6671	26.3169	26.3438	26.3304		HP1_3	25.2757	25.1937	24.8603	25.2675	25.27	25.27		HP1_3	26.5797	26.6057	26.2421	26.5779	25.9184	26.2482
H_1	24.7883	24.5055	24.6469	27.5091	28.7088	28.109		H_1	22.8251	23.0412	22.7447	24.0714	24.9005	24.486		H_1	22.8299	22.7767	22.463	26.2332	26.4262	27.4655
H_2	25.9396	25.6085	26.06	27.6004	28.4121	28.0062		H_2	24.2015	24.3109	24.2031	25.2659	24.8836	25.0748		H_2	22.323	22.4454	22.3842	27.1312	26.4272	26.7792
H_3	25.3639	25.057	25.3534	27.5548	28.5604	28.0576		H_3	23.5133	23.6761	23.4739	24.6687	24.8921	24.7804		H_3	22.5765	22.611	22.4236	26.6822	26.4267	27.1223
HP2_1	26.1043	26.937	26.4631	28.8023	28.6235	28.7129		HP2_1	26.0602	25.6173	25.8228	26.3071	25.7762	26.0768		HP2_1	22.4985	22.3666	22.6443	26.3782	26.49	25.8474
HP2_2	26.7052	26.8293	26.5648	29.0617	28.8318	28.9467		HP2_2	24.4183	24.1657	24.1642	24.4943	24.9637	23.9897		HP2_2	22.3822	22.4025	22.2001	26.9364	26.5385	26.2984
HP2_3	25.5034	27.0446	26.3614	28.5429	28.4153	28.4791		HP2_3	27.702	27.069	27.4814	28.12	26.5886	28.1639		HP2_3	22.6148	22.3307	23.0884	25.8201	26.4415	25.3963
Gene	Nitab4.5_0009879g0010			Actin				Gene	Nitab4.5_0001744g0070			Actin				Gene	Nitab4.5_0002239g0050			Actin
Replicate	Replicate1	Replicate2	Replicate3	Replicate1	Replicate2	Replicate3		Replicate	Replicate1	Replicate2	Replicate3	Replicate1	Replicate2	Replicate3		Replicate	Replicate1	Replicate2	Replicate3	Replicate1	Replicate2	Replicate3
LP1_1	25.4025	25.6331	25.3484	25.0013	25.2565	25.4219		LP1_1	24.2559	23.1421	23.2166	27.2172	27.1645	27.0684		LP1_1	30.9515	30.1929	30.3843	28.3908	28.7706	28.9776
LP1_2	26.4121	26.2068	26.3154	28.0881	28.1538	28.2612		LP1_2	25.3975	25.4174	25.0394	29.7256	29.5385	29.7267		LP1_2	29.8345	29.6323	28.146	28.7296	29.0346	28.2029
LP1_3	25.2409	25.1242	25.0343	26.3034	26.3577	26.2518		LP1_3	23.2343	23.1432	23.132	28.1278	28.1325	28.112		LP1_3	29.3383	27.6666	28.0367	26.6562	27.0106	28.7191
L_1	24.5825	24.2688	24.3909	26.3758	26.0728	26.0989		L_1	22.7616	22.8092	22.6925	27.6251	27.7482	27.6931		L_1	29.2406	28.0107	27.5708	29.9881	29.2361	29.2123
L_2	23.7338	23.4294	23.4467	26.3076	26.1388	26.0104		L_2	22.3425	21.5665	21.8847	27.717	27.8103	27.6093		L_2	28.5512	28.5314	28.0777	30.4806	30.522	31.2243
L_3	24.1581	23.8491	23.9188	26.3417	26.1058	26.0546		L_3	22.5506	22.5212	22.4008	27.6711	28.12	27.97		L_3	29.0885	29.2845	29.174	31.9225	31.5765	32.2465
LP2_1	25.2755	25.4016	24.8738	27.2854	27.3081	27.3234		LP2_1	24.0208	23.099	23.3598	29.0377	28.9638	29.1417		LP2_1	31.1382	30.13	29.167	31.0993	30.7808	30.5218
LP2_2	27.9303	27.9204	27.9906	29.87	30.27	31.15		LP2_2	23.8706	24.9744	23.292	28.0273	28.3869	28.0959		LP2_2	32.3708	32.76	33.1684	35.306	35.52	35.744
LP2_3	24.371	24.1546	24.4873	25.54	25.87	25.705		LP2_3	23.7203	26.8499	23.2243	27.0169	27.81	27.05		LP2_3	28.5628	27.4559	28.0094	28.6439	28.64	28.64
HP1_1	25.4071	25.3357	25.5344	25.5467	25.287	26.6628		HP1_1	24.1967	24.3921	24.8445	28	26.5332	27.0216		HP1_1	31.166	30.7556	31.6629	30.7811	31.1143	31.4512
HP1_2	25.8946	25.833	26.1228	26.1283	25.7347	25.9315		HP1_2	24.8614	25.0049	26.0039	28.3501	26.7565	27.5533		HP1_2	33.0302	31.7071	33.0198	32.1749	32.17	32.1725
HP1_3	24.9196	24.8385	24.9461	24.9651	24.8393	27.394		HP1_3	23.532	23.7792	23.685	27.65	26.31	26.49		HP1_3	29.3019	29.804	30.3061	29.3874	30.0587	30.73
H_1	23.3575	23.1895	23.2035	25.2588	24.4337	24.1127		H_1	21.748	22.0181	22.3157	25.8564	26.0395	25.9479		H_1	27.23	27.2005	27.2758	28.7493	29.0586	28.44
H_2	23.6413	23.4774	23.4894	25.1752	25.0645	24.3846		H_2	23.2322	23.531	23.6196	26.552	27.8785	27.2152		H_2	29.16	29.1902	28.7411	29.5267	29.01	29.1561
H_3	23.4994	23.3335	23.3465	25.217	24.7491	24.2487		H_3	22.4901	22.7745	22.9676	26.2042	26.959	26.5816		H_3	28.195	28.1953	28.0085	29.138	29.0343	28.7981
HP2_1	25.1448	25.2082	25.4145	25.6456	25.2638	24.9103		HP2_1	23.572	23.6754	23.7316	26.7149	26.033	27.009		HP2_1	29.5544	29.6305	28.4044	30.8658	30.9157	29.6785
HP2_2	24.0462	24.2058	24.3096	24.6813	24.7576	23.9306		HP2_2	22.4059	22.5393	22.509	26.3098	25.826	26.0679		HP2_2	29.28	30.1509	28.4177	30.58	31.4414	29.7279
HP2_3	26.2435	26.2105	26.5194	26.61	25.77	25.89		HP2_3	24.7381	24.8116	24.9543	27.12	26.24	27.95		HP2_3	29.8289	29.11	28.3911	31.1517	30.39	29.629
Gene	Nitab4.5_0001800g0020			Actin				Gene	Nitab4.5_0000559g0040			Actin				Gene	Nitab4.5_0008360g0020			Actin
Replicate	Replicate1	Replicate2	Replicate3	Replicate1	Replicate2	Replicate3		Replicate	Replicate1	Replicate2	Replicate3	Replicate1	Replicate2	Replicate3		Replicate	Replicate1	Replicate2	Replicate3	Replicate1	Replicate2	Replicate3
LP1_1	27.4077	25.8572	26.0953	30.87	31.12	31.87		LP1_1	29.2678	29.4064	29.2334	24.5053	25.0535	23.6503		LP1_1	25.468	25.8213	26.1141	27.1908	27.2688	27.0581
LP1_2	27.1782	24.6767	24.8385	30.724	30.8078	29.3061		LP1_2	28.5124	29.0598	28.1818	23.7362	23.9992	24.2305		LP1_2	26.3053	27.0587	26.7249	27.3329	26.9755	26.9478
LP1_3	25.2875	25.7812	27.2999	27.4406	27.3211	27.7833		LP1_3	26.9306	26.7756	26.8531	23.1454	22.7727	22.3148		LP1_3	24.8198	24.9761	25.0173	25.6302	25.4135	25.8515
L_1	27.51	27.8618	27.1662	31.21	32.33	30.56		L_1	27.6889	27.3792	27.2107	24.0734	23.9571	24.315		L_1	25.544	25.5846	25.3451	26.6701	26.158	27.1154
L_2	26.22	25.6916	25.95	30.98	30.3398	31.32		L_2	27.2084	27.1117	26.9323	24.2641	24.3366	24.5162		L_2	24.8951	25.2962	24.2365	26.5931	25.7633	25.5364
L_3	26.3363	26.3162	26.3611	30.97	31.31	30.47		L_3	27.4349	27.2103	26.9859	25.8889	25.6504	26.2926		L_3	26.242	25.865	26.0535	27.3	26.6572	27.4753
LP2_1	28.0965	27.2	26.3055	33.4588	32.69	31.9233		LP2_1	29.9963	30.0175	30.1372	26.0804	26.0344	25.9355		LP2_1	27.6967	27.8738	27.3742	28.3976	27.9226	28.1119
LP2_2	32.2847	31.2562	31.1146	37.31	35.31	36.23		LP2_2	30.1094	31.2731	30.69	29.1955	29.1383	29.16		LP2_2	29.21	29.95	28.87	29.89	30.77	31.32
LP2_3	24.2424	23.9963	24.7925	28.7591	28.79	28.7745		LP2_3	26.839	26.8629	25.9632	25.0352	25.4556	25.2454		LP2_3	24.8228	24.4742	24.5568	25.74	26.51	25.99
HP1_1	28.2087	28.57	28.4029	32.8845	33.243	33.1997		HP1_1	29.7575	30.1089	30.8426	26.6197	26.62	26.6199		HP1_1	28.5643	28.4699	27.6676	29.5073	29.675	29.0541
HP1_2	28.5473	28.91	29.2918	33.7789	34.32	34.0495		HP1_2	32.05	32.3259	33.3149	27.9856	27.99	27.9878		HP1_2	30.9692	31.0192	30.3222	31.9883	32.32	31.08
HP1_3	27.87	28.23	27.5139	31.99	32.1659	32.35		HP1_3	27.4649	27.8919	28.3703	25.2538	25.25	25.2519		HP1_3	26.1594	25.9207	25.0129	27.0262	27.03	27.0281
H_1	26.9802	26.369	26.4036	29.8568	29.3764	29.6166		H_1	26.831	27.0584	26.7895	25.8145	25.7408	26.2111		H_1	25.7545	25.5734	24.5723	28.67	28.12	29.1
H_2	29.4969	29.4028	29.4149	30.7498	30.7058	32.4971		H_2	27.4222	27.9535	27.3517	26.317	27.289	26.803		H_2	24.1212	24.4985	23.8573	26.49	27.1524	26.8212
H_3	28.2385	27.8859	27.9092	30.3033	30.0411	31.0569		H_3	27.1266	27.506	27.0706	26.0657	26.5149	26.5071		H_3	24.9379	25.0359	24.2148	27.58	27.6362	27.9606
HP2_1	27.2655	27.124	27.372	31.7718	31.4157	31.757		HP2_1	29.1402	28.7473	28.7297	26.8354	27.1788	26.948		HP2_1	27.5229	27.2649	26.535	28.3991	28.7405	28.5313
HP2_2	26.9867	26.8917	27.3027	31.852	31.5026	32.3334		HP2_2	29.3269	28.6146	28.6478	26.4858	27.1575	26.68		HP2_2	27.8106	27.5366	26.5277	29.0725	29.0872	29.0799
HP2_3	27.5444	27.3563	27.4413	31.6915	31.3288	31.1805		HP2_3	28.9534	28.88	28.8115	27.185	27.2	27.216		HP2_3	27.2352	26.9932	26.5423	27.7258	28.3939	27.9826
