# Supplementary material for: Overdominant expression of related genes of ion homeostasis improves K+ content advantage in hybrid tobacco leaves
Source: BMC Plant Biol. 2022 Jul 12;22:335. doi: 10.1186/s12870-022-03719-1 (PMC9277951; doi:10.1186/s12870-022-03719-1)
Supplement: Supplementary file 14 — Additional file 14. The biomass of H hybrid and parents. [file 12870_2022_3719_MOESM14_ESM.xlsx]

## Sheet: Table S13
	The biomass of H hybrid and parents(g) 70 days after transplanting
	The biomass of H hybrid and parents(g) 70 days after transplanting
	Genotypes	Bioreplicate1	Bioreplicate2	Bioreplicate3	Mid- parent heterosis
	G70×GHD11	52.83	45.81	58.43	0.084045
	G70	54.51	44.88	45.62
	GHD11	47.23	41.9	55.31
